# Supplementary material for: Behavior-dependent directional tuning in the human visual-navigation network
Source: Nat Commun. 2020 Jun 26;11:3247. doi: 10.1038/s41467-020-17000-2 (PMC7320013; doi:10.1038/s41467-020-17000-2)
Supplement: Supplementary file 4 — Source Data [file 41467_2020_17000_MOESM4_ESM.xlsx]

## Sheet: Figure 1
Figure 1
	B) Memory error across trials
		Participant 1	Participant 2	Participant 3	Participant 4	Participant 5	Participant 6	Participant 7	Participant 8	Participant 9	Participant 10	Participant 11	Participant 12	Participant 13	Participant 14	Participant 15	Participant 16	Participant 17	Participant 18	Participant 19	Participant 20
	trial 1	44.4914	62.4332	51.2885	35.1442	51.3588	58.697	51.5554	33.3546	58.4981	50.009	53.5101	49.5384	59.2598	24.0208	66.55	48.8296	36.7648	67.6619	24.5585	73.2483
	trial 2	45.4198	65.1471	65.5385	36.7622	42.9809	58.634	53.8634	37.0537	55.9445	54.9859	58.2408	45.8594	59.4204	31.0216	67.3113	51.671	38.8866	57.9501	23.2499	71.1311
	trial 3	43.9684	68.6392	53.0835	43.7118	51.0576	66.4362	57.557	32.12	62.6927	49.3144	55.79	48.133	60.1127	28.8329	68.5556	45.0135	31.7338	56.382	22.2431	77.8303
	trial 4	43.6878	61.5038	56.7986	43.4588	48.9073	61.1534	67.9427	31.3359	68.406	52.5488	67.5111	52.0755	68.8895	29.3157	67.1759	59.1704	30.2912	64.0773	21.4234	76.7875
	trial 5	37.3585	51.9684	51.082	42.6296	48.7605	59.8477	59.1859	22.2946	59.7214	52.3895	61.3906	48.2038	62.8111	25.3481	68.6967	50.2219	44.1592	69.1091	23.1542	83.5837
	trial 6	33.9601	49.9763	55.1527	27.1364	54.5506	57.2863	66.6415	26.9968	57.1986	51.9734	58.3794	44.0294	42.8166	22.7116	65.7134	33.8615	41.1554	67.5552	23.7473	73.554
	trial 7	33.5557	53.4375	42.1473	36.195	51.0393	54.7064	77.9531	27.6634	58.7989	47.5367	58.7514	44.5084	48.5618	17.1093	66.1434	30.2567	46.9445	62.4892	28.5512	60.4924
	trial 8	37.2948	51.2189	38.5428	29.6045	51.7834	46.208	79.389	22.1991	54.713	47.5432	61.499	49.7447	56.268	19.5777	73.0284	22.3219	42.7457	57.0607	27.9303	42.6882
	trial 9	50.909	49.3323	31.6868	33.5324	40.1733	55.7696	73.8008	17.57	38.5078	46.5126	66.6678	46.8799	61.6823	32.5649	59.6139	8.8417	40.9988	51.6197	24.1679	27.3645
	trial 10	58.1867	44.7876	27.2831	40.3879	40.7008	56.4414	64.3287	16.7475	40.3667	40.6793	76.12	62.2491	60.6931	36.6275	60.2702	9.2687	38.2682	45.3311	23.2279	22.7938
	trial 11	59.6283	39.0077	36.1234	52.5241	22.8443	45.563	68.4908	15.4453	38.0301	42.9356	66.6321	77.6664	63.0769	50.0981	71.3049	10.4483	54.9533	38.1863	24.1673	18.6826
	trial 12	72.4906	32.4948	34.0841	58.1004	25.6797	39.74	57.837	12.436	34.3267	47.3969	75.0162	87.9909	49.0467	54.6736	74.0899	11.2176	56.9284	41.5833	18.2182	19.6521
	trial 13	63.4556	22.4836	49.1884	71.9923	29.2834	38.4267	41.2529	10.3982	34.0259	48.1857	73.0255	72.0829	45.1634	48.5181	64.2773	12.907	64.433	40.9585	19.898	25.9429
	trial 14	53.6282	32.7113	57.7547	70.2637	38.0809	26.7977	36.2398	10.5138	42.8422	44.4796	64.8447	63.0767	32.8719	37.0932	70.9824	11.9932	63.3576	43.2348	19.9389	34.2766
	trial 15	49.1091	32.8829	68.7553	59.006	34.577	39.783	43.1925	9.3041	49.3117	39.8563	51.7459	47.6034	31.2684	35.431	55.2232	12.6266	51.6673	28.8358	20.5247	24.8001
	trial 16	61.2909	25.9273	63.9946	57.7375	43.3458	37.716	31.4342	8.4957	51.3874	33.0032	59.1964	46.5963	30.5642	26.7925	51.7328	14.3084	52.2645	29.0911	14.4565	28.7866
	trial 17	53.9747	29.7724	78.7612	42.4506	41.8588	49.4457	29.1117	11.0517	59.3537	26.9557	55.771	32.6469	34.3046	23.2629	51.2109	15.7521	40.5737	31.2832	25.6799	28.7036
	trial 18	46.9465	31.9981	71.1699	47.0522	29.7692	58.5074	31.4578	11.6818	48.1975	27.6596	51.4544	29.9463	33.5284	24.9122	64.8244	16.8244	41.4822	42.2228	24.4106	23.0421
	trial 19	38.6873	20.5373	59.4667	51.1352	21.8842	68.9057	25.5813	12.9478	52.5131	31.621	42.6507	25.2669	32.2649	28.6643	62.4958	17.2265	36.0612	29.5404	25.7057	20.7574
	trial 20	45.8597	21.1383	48.4535	51.466	20.2154	55.6431	28.5401	13.1275	43.7214	37.6574	49.4997	25.6164	42.5664	29.5809	67.4686	17.316	39.0303	29.7994	22.3993	20.9743
	trial 21	32.8351	27.4396	43.5585	40.4479	11.1193	55.4413	32.2802	11.0079	42.8211	36.8378	52.6389	20.1944	42.7234	27.6543	55.634	12.5174	37.7562	43.9273	27.9918	21.4864
	trial 22	30.9725	24.0891	29.5931	52.6229	10.9429	41.5579	35.693	7.6243	33.8453	36.6873	44.7722	23.4282	41.0631	26.0912	44.2394	11.8033	52.058	42.886	30.7275	27.0818
	trial 23	29.5479	26.9261	22.9895	42.3372	7.9161	41.7978	47.9926	7.5816	36.3902	30.0029	37.0484	25.9087	41.7618	25.0186	43.2628	8.0671	47.6345	38.6631	29.8501	30.0354
	trial 24	30.4991	30.6969	22.2564	37.1999	10.3537	30.2122	49.2473	8.6747	29.2546	31.8059	41.8056	26.4523	41.9553	19.9556	48.9462	7.4013	56.0819	53.2064	28.39	22.2268
	trial 25	21.1896	31.8724	20.676	35.9269	13.697	39.2783	46.3775	8.8022	27.9512	24.4508	41.6106	22.9878	45.0404	21.7363	43.1307	8.8294	62.5901	52.3368	27.9032	28.7184
	trial 26	16.4775	25.4096	19.7645	44.9788	16.8515	45.3946	41.3352	10.0307	25.6166	31.3831	34.2843	14.6764	61.2447	31.1805	56.053	10.2029	51.6191	37.4629	27.0974	25.5982
	trial 27	25.4732	24.6851	17.0379	35.7141	18.2333	45.2318	34.3408	9.9189	21.9073	26.3419	34.1566	16.0819	62.5729	30.9786	51.6825	11.157	43.0604	32.8821	14.5747	20.6126
	trial 28	42.3963	20.4451	17.1971	30.6708	18.0384	41.8028	20.788	8.8321	28.0655	28.0208	42.745	14.2803	54.0263	39.5805	37.2874	12.1713	50.4814	28.8917	17.2181	18.426
	trial 29	43.1175	20.359	18.7836	30.7207	15.3001	48.8712	18.4506	5.621	22.2961	24.0593	41.0186	22.0993	63.0622	42.5058	28.7109	11.5938	37.7932	16.002	18.7604	20.1445
	trial 30	47.9343	16.5291	24.0664	32.8566	13.841	53.0565	15.9894	5.4748	33.1561	31.6359	34.5185	26.3932	46.4732	49.4912	42.0399	9.5415	35.5184	18.5186	18.6905	14.0826
	trial 31	50.3888	17.2609	16.9465	26.229	12.4324	53.4265	28.3339	4.0598	31.6244	25.6205	40.5791	24.7081	29.6578	47.0298	31.1624	8.2879	33.0569	21.003	16.9229	13.2917
	trial 32	35.8481	18.1021	26.8383	29.3908	12.4638	63.0686	31.7722	6.3199	33.862	25.8508	48.5828	19.8206	32.3793	50.3025	43.0207	8.8773	32.7426	24.6647	37.127	13.389
	trial 33	21.2149	19.0801	36.3414	26.9139	14.2873	55.4269	34.8738	8.7837	31.7001	24.1081	39.7997	20.0333	40.3111	55.9984	45.4547	8.3371	25.5331	26.1391	39.9711	13.9239
	trial 34	26.8769	16.1939	37.625	27.1973	15.8753	45.4084	36.007	9.6223	35.0453	26.2275	36.2219	13.4524	37.6206	55.5322	41.632	8.2524	27.9863	23.7811	38.4067	11.0696
	trial 35	22.6191	13.941	32.7351	25.6361	14.9353	31.2807	32.7257	9.4898	25.312	17.8864	46.4747	11.8445	50.8151	55.0976	32.4448	7.8942	21.5219	30.6456	40.2841	12.4854
	trial 36	20.6524	14.5879	40.7481	23.5265	19.2117	36.3975	27.8979	10.1238	27.097	23.0886	36.9396	11.2975	54.0879	45.0647	29.7669	10.6051	22.8149	30.8615	38.8042	14.7746
	trial 37	21.2105	14.2078	32.3292	17.2305	17.7587	23.7529	28.1731	10.1191	24.5579	33.1282	30.91	24.8484	65.2951	43.0729	18.3032	11.1965	17.2078	26.9916	20.6624	15.468
	trial 38	21.136	14.3631	23.9397	20.0216	14.902	33.0386	23.4981	8.666	15.7309	32.1113	29.7375	24.2713	54.6435	38.354	19.9132	11.8455	14.9428	23.5689	15.9084	32.3815
	trial 39	24.1092	15.212	31.6092	23.379	13.1955	53.8521	23.739	9.612	11.5062	25.8452	27.5603	21.2027	49.3752	41.6362	33.2783	12.2936	29.9977	23.7817	15.3388	34.2448
	trial 40	30.0077	18.8293	34.9864	41.1842	14.0213	65.9729	22.7841	10.2428	21.9366	27.8601	25.7478	19.5186	40.0149	31.0205	30.3124	13.9074	30.3906	15.7345	15.5819	29.9761
	trial 41	32.6766	20.1266	29.4083	41.8297	8.5029	50.3603	14.3401	9.5311	24.3827	19.2123	34.0245	22.7961	34.72	28.4638	35.2629	12.0251	27.6266	11.3973	14.7108	27.8717
	trial 42	35.4309	20.726	31.1422	43.3416	9.3886	63.2655	12.7239	8.3926	24.383	22.7286	44.9555	10.0325	32.9237	38.4255	36.4886	11.0288	41.268	13.8126	12.0449	26.8441
	trial 43	38.1698	20.1425	30.5692	39.9915	11.7648	54.7289	17.8812	7.8042	25.3672	43.0566	46.3541	11.9548	32.7792	46.7632	38.3142	13.1093	39.9356	12.4656	16.676	9.3424
	trial 44	25.8916	18.9976	25.8121	34.832	12.1436	34.6951	18.953	8.0113	28.0447	48.773	45.9888	13.5379	28.6055	55.3173	23.0593	12.5938	38.85	16.0796	15.5016	8.8063
	trial 45	17.8134	17.2541	26.6366	14.9723	14.1168	34.4125	19.5535	7.6616	18.9681	51.0186	38.3418	13.4745	36.7665	55.3493	21.2679	11.3449	38.1824	14.1245	12.3107	10.256
	trial 46	19.3452	13.9905	23.3597	16.282	13.8566	32.9108	21.4723	9.0546	17.2435	57.4314	29.1333	10.6114	38.2189	66.5873	21.261	13.7327	41.7288	15.3648	13.686	14.3421
	trial 47	16.6388	15.364	27.5441	13.0246	13.1766	25.2034	26.7312	8.5142	18.5354	43.9177	17.199	10.1902	22.8098	57.4029	22.3137	13.5942	29.8144	12.6792	14.3169	13.8656
	trial 48	19.2594	14.1476	38.6268	18.9422	13.1984	29.3679	27.8601	10.2349	20.0191	30.5854	16.2213	10.1425	35.6346	37.5487	25.5717	10.6972	32.6069	11.1503	11.0535	13.0617
	trial 49	20.1607	13.6628	32.9238	17.576	12.5261	41.9318	28.388	12.3228	16.9675	31.4698	16.1612	9.8677	39.4441	25.9113	29.8391	10.6337	19.132	16.6905	10.8917	12.6482
	trial 50	32.2495	16.5434	28.4615	18.3654	10.9573	35.1581	30.425	13.0905	14.3791	30.0793	12.6656	9.5553	44.5195	27.1327	46.2529	9.8051	17.0732	17.4565	14.3939	22.5446
	trial 51	39.5228	17.3453	31.379	17.6737	11.8572	47.9376	35.1096	13.8169	11.175	45.142	13.1462	9.4943	46.9744	16.9443	40.7676	9.5032	13.0528	18.4245	17.5728	18.88
	trial 52	39.2045	12.6934	23.6278	19.0189	12.7265	62.8142	36.4589	12.6727	8.7747	51.2489	10.6766	8.5976	47.1788	15.3496	46.7564	7.9237	12.4437	20.8515	17.9817	17.4557
	trial 53	38.829	13.0578	12.1002	13.9032	12.1641	69.7825	42.6576	10.225	12.8474	45.8586	13.4495	8.7271	47.9023	16.0958	42.7359	7.7163	12.1347	21.0661	15.9889	17.0511
	trial 54	39.0234	15.6787	22.5237	16.2295	13.4414	69.9583	45.0818	7.9027	27.3257	43.604	13.7691	8.8859	44.7178	13.892	38.9809	9.1276	12.1581	16.0705	19.1385	23.5344
	trial 55	29.9903	13.0675	25.0786	16.5055	15.4081	66.3909	55.3897	8.1621	32.4618	41.1544	18.9473	10.5913	26.5349	12.2584	35.5048	12.2681	13.2177	27.2399	17.6956	13.0041
	trial 56	21.067	12.8087	33.2686	13.4274	18.5838	67.0706	49.3126	5.8486	44.6171	19.3041	17.8148	9.793	33.3256	13.983	50.7157	9.7987	14.8345	25.9446	18.2153	12.9941
	trial 57	24.5407	12.5241	37.5504	12.571	16.9204	47.5883	46.9725	6.8875	58.4525	20.8617	20.5668	12.2254	46.4069	16.8523	55.3361	9.9681	19.8984	26.3233	18.745	14.6889
	trial 58	28.184	12.2879	39.2681	10.389	15.4893	35.2587	36.4268	9.8915	54.902	20.4732	17.2758	11.167	34.1803	16.4152	62.9894	12.2945	19.9446	29.5955	19.0955	14.3963
	trial 59	28.7802	13.5797	30.0072	10.022	17.0488	23.2132	34.2613	9.3651	41.2735	16.0687	17.0246	12.3352	32.1206	16.3676	72.036	11.0632	19.2918	25.6489	17.8688	10.6486
	trial 60	31.0405	14.1058	29.035	8.3163	14.7637	37.9576	26.7954	8.1539	42.356	19.1922	16.6209	10.0111	33.6292	17.1091	70.8164	8.8368	17.2644	14.8367	17.1613	11.0424
	trial 61	32.2717	13.1264	19.4159	12.0198	10.8944	26.0056	30.8389	10.4493	31.331	28.4783	18.9968	11.3628	33.6357	17.6209	55.2506	9.0085	16.6203	16.6959	11.7869	10.9336
	trial 62	31.7659	13.306	18.5506	14.8144	12.1649	26.079	31.677	10.316	17.6001	21.047	16.6007	10.8208	31.4375	13.1925	42.2926	8.9973	13.2638	15.5463	11.2934	11.466
	trial 63	19.8665	16.6307	19.3764	18.361	12.7735	37.5675	33.0848	8.3117	15.7163	20.4253	18.4843	11.2673	31.8995	22.5862	26.6162	7.5007	13.3171	14.241	11.5209	11.3072
	trial 64	20.1074	18.1792	19.8551	20.6634	11.6941	37.9436	36.5783	8.0851	15.3733	24.1269	26.7226	10.0296	33.7414	22.674	18.5417	7.0952	12.9661	17.2533	9.5075	11.1148
	trial 65	18.5924	17.4104	28.9922	22.9418	11.9101	20.6614	30.2376	8.6607	8.9333	20.1533	21.5165	11.231	33.4544	20.8645	16.6066	8.4608	18.1931	19.9167	9.5589	12.7431
	trial 66	22.5026	18.4485	27.3898	22.3178	12.5112	23.7707	30.7547	5.9933	8.8	11.7934	17.3535	9.5087	31.5763	19.8044	16.9368	7.8344	19.3714	18.6019	13.1034	14.0204
	trial 67	25.0291	18.1815	27.2506	22.2242	12.8215	23.654	26.421	5.9303	8.9702	18.1981	17.2325	10.2215	29.2204	21.2526	23.6146	8.8015	22.5536	16.8121	11.9797	17.5359
	trial 68	26.977	15.9664	24.5893	19.746	13.6262	22.9464	23.102	5.5769	8.7834	17.2469	20.5647	10.6316	29.11	10.6863	29.1438	9.4272	20.2202	13.619	12.0747	19.2234
	trial 69	31.2098	11.7847	35.5335	17.197	14.3906	21.2739	17.1417	5.3001	11.7296	14.5765	13.593	10.1013	43.0301	9.2787	47.6062	10.4227	21.262	11.4729	12.8309	18.5969
	trial 70	29.3213	9.2247	28.1191	15.588	18.2847	29.2913	20.0216	4.4728	12.3881	16.1814	15.1688	8.7561	41.7986	9.2785	37.472	12.5862	21.2579	7.2548	12.8155	16.9517
	trial 71	23.8716	9.0404	30.9669	15.4401	17.0584	24.9654	14.6268	4.987	11.2561	18.0614	15.5875	10.8924	33.8344	8.4764	56.131	14.7636	19.2023	7.228	11.1351	16.2593
	trial 72	17.635	10.7701	37.4157	14.6339	17.6672	28.3549	14.6375	4.6967	14.3528	13.0224	15.1261	9.6111	26.7343	8.537	57.6482	12.5949	15.7855	8.3542	14.4971	13.1897
	trial 73	19.6866	9.9001	37.1692	16.0714	16.9237	21.1813	18.039	5.3832	18.2994	18.504	10.7797	7.5906	25.0471	12.3362	67.0649	11.8552	20.9425	8.7061	13.3746	14.8664
	trial 74	24.1493	9.9675	25.3804	14.8345	15.7499	21.1357	15.0971	6.6157	19.5315	21.6688	8.1943	9.5798	11.2648	13.8961	66.2161	12.0505	19.7373	7.5671	12.4502	14.1698
	trial 75	27.7446	9.6017	25.5313	14.1291	15.0727	14.0086	15.6362	7.2583	20.0589	22.5993	7.2133	12.0114	14.3451	15.3981	67.4924	7.8406	16.7668	10.5284	12.5486	11.9068
	trial 76	27.9006	7.8922	23.474	18.9077	14.8497	16.5612	17.232	6.4978	19.0598	22.5463	6.389	10.6033	14.3671	14.8709	64.9507	7.1766	17.6046	21.7414	11.4158	13.6901
	trial 77	30.6874	9.0366	17.7251	21.6676	14.3595	12.2332	15.8385	5.9604	17.436	27.6912	9.7657	9.8366	15.7668	13.6885	56.8764	8.6948	17.3811	21.4721	8.593	13.7741
	trial 78	27.6144	8.0571	19.5992	22.1489	14.0537	9.8157	14.9766	5.5487	17.0424	20.9119	9.077	11.1435	24.2013	9.139	46.8107	12.5119	14.1728	22.0609	10.3567	10.6535
	trial 79	17.3873	12.7887	17.4098	23.4144	17.0229	24.49	16.0253	5.1492	15.1105	28.7292	9.5457	9.3366	25.9198	8.0716	27.9923	11.9576	13.8917	22.4611	12.5624	9.3763
	trial 80	15.6216	13.8936	27.9994	24.964	13.489	26.4023	12.2651	4.8755	17.378	34.257	9.2616	8.9429	22.8718	7.7696	31.0386	11.7084	14.3348	19.4494	12.268	9.8269
	trial 81	17.593	15.3287	26.8293	16.6387	15.098	26.997	19.8026	4.5723	21.3662	32.1392	9.6025	8.2131	22.9586	7.2233	21.2108	13.0134	13.8774	9.5521	13.2116	9.4702
	trial 82	17.4719	13.8689	33.0796	11.5179	15.3782	27.3463	23.0599	4.3173	20.7177	27.2904	10.9725	8.7053	20.6667	7.0635	27.1789	13.1867	14.7189	9.0667	17.7294	8.3984
	trial 83	21.5678	13.927	34.7977	7.3324	14.6696	26.0239	21.6672	4.772	17.6356	30.1492	11.5382	8.0491	13.032	6.4224	23.4717	13.8807	14.68	19.3535	18.0536	13.651
	trial 84	24.0228	8.6726	39.6854	6.4919	13.6634	11.9092	20.8576	4.2879	18.2555	17.7	11.9311	6.8915	11.9161	7.9945	24.2717	13.2743	16.0008	19.5768	16.0246	14.4253
	trial 85	21.2015	8.509	24.6564	8.3955	14.9197	10.0615	28.7055	7.4952	14.6182	25.2145	16.288	7.5325	11.709	5.7561	20.0189	14.1692	15.4374	21.284	16.9988	14.1798
	trial 86	18.6337	9.4147	38.8354	8.2145	14.5039	10.2046	20.9627	7.654	12.5065	32.8973	15.3139	11.5773	12.177	6.2044	13.4381	13.0466	17.851	20.7886	17.7573	13.5153
	trial 87	20.6206	9.1902	29.7123	10.6107	14.5748	11.6122	21.0065	8.0278	11.5302	30.991	11.8334	10.1732	10.8769	9.289	26.3178	12.3057	15.7286	21.9134	13.636	12.9651
	trial 88	16.1733	9.8721	25.2491	12.1817	13.4411	13.1135	20.2443	6.5259	12.133	31.4812	12.9582	11.3191	10.0404	9.5357	36.5922	7.0351	13.1425	11.9143	12.1933	7.9652
	trial 89	15.3072	9.6341	29.4574	12.5861	13.0742	12.7989	22.1143	6.1278	8.8532	37.1316	13.4471	12.8715	9.4735	9.2258	35.8709	7.2373	12.1121	12.4402	13.9723	11.8892
	trial 90	24.3237	11.4047	33.6678	9.189	12.2209	16.4763	13.177	4.3572	11.666	24.9396	11.4677	10.6336	12.3672	9.0126	44.5714	8.233	11.3791	12.1725	12.3289	12.668
	trial 91	23.1403	10.5131	20.8569	9.3221	12.585	17.53	12.7516	5.719	11.6468	19.4456	14.0532	6.31	11.5398	7.6009	60.655	7.7692	10.2143	12.7003	11.2517	10.7542
	trial 92	22.303	10.521	21.671	7.3784	15.4134	16.3981	11.1893	6.6483	11.7975	22.4244	12.5287	6.5953	14.1672	5.5284	42.9133	7.4587	12.0773	10.8795	11.8158	11.792
	trial 93	21.3657	13.4036	30.6221	8.2674	17.3304	15.0847	10.6076	8.133	9.6926	22.6246	11.5217	6.1615	18.6109	7.1928	47.9132	8.5576	13.935	10.3202	10.4446	11.4612
	trial 94	22.1055	14.8973	29.3896	8.4891	16.4058	25.3622	10.6652	9.0455	12.9528	18.7383	10.2877	6.9307	16.9302	8.7096	54.8969	7.9791	13.8627	8.3853	8.0651	7.4065
	trial 95	13.784	13.3622	30.3912	9.2619	16.1577	24.692	10.9099	7.8863	9.448	17.3211	11.6898	7.1898	17.9868	8.8868	57.7673	6.1635	14.4866	10.0888	8.342	7.9074
	trial 96	18.1137	14.1368	30.3829	9.619	16.1961	21.1305	12.7384	6.6245	11.1741	21.9551	24.8537	7.9706	21.2856	10.7684	55.9861	5.4027	15.2376	7.1904	7.1967	8.9616
	trial 97	15.8051	14.2729	34.79	10.257	12.6908	20.7015	15.0451	6.237	10.9491	NaN	41.771	8.6056	20.9962	10.8421	55.1127	5.8131	16.9663	8.5342	6.3699	8.6846
	trial 98	20.8061	10.9762	26.6647	10.2444	12.1871	20.1772	20.2362	5.0409	12.2425	NaN	53.5831	7.6567	16.6987	11.5917	40.0225	5.3275	16.3555	8.5339	8.1048	9.6301
	trial 99	19.5441	11.3587	20.3113	10.136	11.5916	10.8749	23.1808	4.0781	10.5017	NaN	53.8559	6.8636	20.6396	10.4585	36.6552	5.8987	15.7414	9.1365	9.8844	11.0289
	trial 100	21.3197	11.5211	17.1112	10.2497	17.001	13.2507	37.5351	4.9423	11.3085	NaN	51.3883	7.5036	18.6495	11.1449	25.7019	6.8463	14.5718	5.755	8.9839	9.2753
	trial 101	16.2758	10.7003	14.5851	10.0396	15.4976	12.9962	35.4519	6.1788	9.1624	NaN	39.2336	8.005	19.757	13.5364	14.034	6.3563	10.8704	7.9674	9.9297	9.2501
	trial 102	18.4779	11.2443	11.6402	9.7026	14.0654	13.2602	38.5609	7.5959	10.6571	NaN	24.8938	11.088	20.6946	12.8382	16.8847	6.2917	10.2243	16.6135	10.3577	10.431
	trial 103	18.0597	12.1114	10.7565	14.2988	15.4516	14.0426	38.4363	9.0669	10.1126	NaN	12.3999	11.9176	20.9202	11.9901	35.5883	8.1278	10.0395	18.9595	9.2266	9.3224
	trial 104	16.4592	10.3368	13.1312	NaN	13.7462	12.9486	50.2854	9.5884	11.7836	NaN	12.398	11.9321	20.5636	10.7507	31.8072	8.1814	10.5383	19.4448	10.4172	6.3947
	trial 105	17.8195	9.8731	15.2648	NaN	6.8939	8.1218	38.7397	10.5863	12.1584	NaN	13.4122	10.9724	17.3315	10.678	43.4318	7.838	11.8827	21.6848	10.3291	7.9707
	trial 106	22.3523	11.286	17.3533	NaN	7.0701	8.602	37.4509	10.7275	12.7032	NaN	10.5658	9.7031	13.9094	7.2021	51.7526	8.0823	15.0028	20.0738	10.9613	10.5438
	trial 107	26.4969	10.2079	15.8303	NaN	11.4374	10.2087	36.2182	8.8633	13.4286	NaN	9.2927	8.2668	13.7759	10.5691	57.2957	8.8899	11.9084	10.2311	10.0115	8.9901
	trial 108	24.1471	9.3289	25.6293	NaN	9.3032	9.9992	35.0763	9.9412	12.2785	NaN	11.4554	6.6746	14.9162	11.6019	37.747	7.9473	13.7185	8.3101	9.8506	9.7259
	trial 109	25.0842	11.4092	23.6308	NaN	14.7457	10.4477	21.3306	9.2314	10.959	NaN	16.9514	6.7116	12.724	11.2052	47.634	8.4803	12.1268	9.5911	6.8622	12.897
	trial 110	21.2656	10.8436	24.2553	NaN	23.0953	9.9622	19.4638	6.512	12.3843	NaN	16.6099	9.7884	15.4017	11.9863	39.7715	7.7664	13.926	7.7204	8.4998	11.9556
	trial 111	18.9123	9.4427	24.8553	NaN	22.513	14.4225	19.4926	5.6858	11.5505	NaN	17.8234	10.9636	13.4256	13.1095	44.2149	9.2158	12.728	7.4432	7.5298	9.4945
	trial 112	10.8076	9.444	27.2868	NaN	19.1184	14.0609	19.5586	14.7863	9.3317	NaN	18.7825	10.5251	10.9296	9.5956	34.7488	8.8502	12.0205	8.2946	10.5269	9.2933
	trial 113	9.899	11.3485	17.9601	NaN	19.6939	19.0346	24.1412	12.8972	10.5811	NaN	19.2948	10.8086	15.0929	9.9164	34.7958	8.9959	9.1353	7.5015	10.7333	8.6629
	trial 114	12.3774	8.8203	19.9728	NaN	15.5665	17.8635	25.479	16.0147	9.0125	NaN	15.4789	11.1628	17.4553	11.0807	24.5419	8.2629	9.9072	5.1051	14.4333	7.3789
	trial 115	11.6436	10.5666	17.8841	NaN	10.6667	17.2362	24.0484	16.2317	8.4048	NaN	13.3378	9.9702	14.6756	11.7075	21.4525	8.6766	7.4003	23.8838	15.7597	10.4704
	trial 116	13.8037	9.8048	16.882	NaN	12.8012	12.5311	27.7837	15.6337	8.601	NaN	15.0921	9.2434	15.1434	10.8777	10.417	6.9764	7.8872	25.6886	16.0963	9.049
	trial 117	21.2274	9.7257	14.3582	NaN	12.3467	13.2403	22.1795	7.6312	11.0001	NaN	16.7316	9.5026	14.1882	14.1753	18.5006	8.2168	12.9025	25.4404	14.2796	8.8469
	trial 118	25.2892	8.6617	11.9258	NaN	14.0105	9.6629	13.5457	7.727	12.7492	NaN	13.6566	11.1557	11.6723	13.1966	19.3064	6.7802	13.7168	29.1707	15.938	12.2893
	trial 119	26.4725	9.3585	9.7356	NaN	13.3775	13.0513	12.543	4.772	12.5574	NaN	12.5708	10.9995	10.4926	12.2233	20.8966	7.1944	13.9013	30.3064	14.6998	12.6579
	trial 120	31.3704	7.5938	10.3637	NaN	10.029	13.8931	18.1216	5.4964	13.522	NaN	14.1776	9.0076	13.7465	10.8627	31.371	7.8854	14.2803	13.2359	15.2944	9.3006
	trial 121	27.2583	7.4808	12.8865	NaN	10.8089	13.476	14.7804	5.5618	11.9841	NaN	10.6933	8.8615	14.7755	12.7383	40.0247	8.4857	13.2928	14.3939	16.4057	9.6243
	trial 122	20.1448	7.7783	12.3984	NaN	11.074	11.9736	17.1182	4.5066	10.5601	NaN	8.1082	9.3803	16.6318	10.9172	34.2888	7.2536	10.5868	13.1626	16.5741	8.9288
	trial 123	31.5538	8.8666	14.7121	NaN	10.5681	11.6954	24.5408	3.7889	11.0658	NaN	11.9452	9.769	14.5426	10.4491	33.9873	8.6878	10.3783	11.6686	18.5469	7.06
	trial 124	28.1636	8.1139	15.7007	NaN	11.1933	9.2647	27.1191	3.9445	11.6352	NaN	10.6739	8.9148	12.9579	11.2869	34.3116	9.4325	14.4495	10.7823	17.6541	8.9152
	trial 125	25.0328	10.2201	27.1475	NaN	12.2996	8.4711	25.725	3.9616	10.7033	NaN	10.2279	10.7344	10.6398	12.0303	39.6343	8.4626	13.4787	9.0564	15.2269	9.9436
	trial 126	26.798	11.0691	25.9603	NaN	13.0951	13.5081	25.788	6.1454	11.7772	NaN	12.3561	11.4468	9.2175	12.5421	27.3136	9.5043	12.4336	8.3958	12.7835	10.86
	trial 127	28.4098	10.7048	26.3024	NaN	20.2734	19.9014	29.2724	6.7658	14.3258	NaN	13.7847	9.5835	10.0723	11.829	39.9039	9.7117	11.2246	9.9913	12.6815	12.178
	trial 128	17.8512	8.8818	26.7829	NaN	23.2673	18.0268	26.8853	10.2186	12.1441	NaN	11.0913	8.7073	10.5116	12.1126	41.3579	9.126	10.0468	8.9916	9.27	11.8228
	trial 129	20.1641	10.2763	24.7881	NaN	25.0715	18.467	28.4725	10.4782	13.5866	NaN	16.3351	8.4312	9.6972	10.5692	38.756	8.179	6.1485	9.6281	10.5926	11.2428
	trial 130	19.8643	8.9577	13.4153	NaN	23.1181	18.4429	28.0963	11.3563	12.5074	NaN	NaN	8.0142	8.9239	9.9107	38.5131	8.1823	8.3599	14.276	12.6253	10.6284
	trial 131	19.5404	10.7266	13.0036	NaN	21.9003	14.7223	34.3446	10.1754	14.285	NaN	NaN	8.3559	10.3014	9.3104	55.0305	7.23	7.9514	12.8363	14.9569	13.0178
	trial 132	18.6442	9.9771	26.4684	NaN	13.8272	10.3585	32.0913	10.7023	11.838	NaN	NaN	9.8236	8.5467	11.8109	44.6526	6.5681	8.631	13.8291	14.6537	12.2495
	trial 133	17.3443	12.7561	27.881	NaN	14.0324	10.93	31.6593	7.6234	11.2554	NaN	NaN	10.1244	9.3949	11.9645	41.3443	6.8958	11.8419	12.3548	17.2787	13.0211
	trial 134	16.5197	10.9323	27.2848	NaN	12.9752	10.0744	26.8102	7.6881	10.4046	NaN	NaN	11.0412	10.6342	12.8467	42.7136	6.3067	11.291	12.6258	15.652	10.1063
	trial 135	16.1607	10.86	26.9458	NaN	15.6717	11.1161	31.3598	6.4477	10.9567	NaN	NaN	11.2804	11.5685	13.9954	39.2186	8.3567	9.7077	9.1146	13.4524	14.4995
	trial 136	14.7374	8.1385	27.7697	NaN	15.1397	9.9369	26.2302	7.7254	17.6194	NaN	NaN	10.2677	12.5411	19.753	21.701	7.7081	10.99	9.8636	12.4816	13.3256
	trial 137	14.185	10.4995	12.1738	NaN	16.0396	7.0265	21.3396	6.3201	NaN	NaN	NaN	9.8313	14.1095	17.3499	18.7278	6.4096	11.7141	9.5936	13.8111	13.2236
	trial 138	11.0578	7.6115	10.6152	NaN	11.305	7.3273	20.217	5.5127	NaN	NaN	NaN	NaN	13.2377	17.6799	20.0483	5.2101	10.5842	23.4774	11.0339	13.6041
	trial 139	10.9929	7.9752	11.6644	NaN	14.0841	21.2834	20.1148	6.2405	NaN	NaN	NaN	NaN	12.8844	19.7746	35.6221	5.7595	12.8963	23.8743	12.066	14.7449
	trial 140	12.7822	6.9615	13.0193	NaN	20.1516	21.7951	12.7262	5.8856	NaN	NaN	NaN	NaN	14.3729	17.6836	24.0719	3.9764	13.6682	23.6846	13.3904	11.2202
	trial 141	15.0949	6.9414	14.5941	NaN	20.3345	20.5193	14.2465	5.3089	NaN	NaN	NaN	NaN	16.5464	10.2587	30.3215	4.7733	15.1121	21.9981	15.3562	14.2415
	trial 142	15.8561	8.5727	16.3506	NaN	19.2376	29.15	16.2889	5.1858	NaN	NaN	NaN	NaN	19.7795	11.335	30.6421	5.9915	15.9139	21.8226	13.9044	14.5862
	trial 143	14.8728	9.202	16.0623	NaN	32.9009	28.8769	20.5241	6.4304	NaN	NaN	NaN	NaN	19.1376	11.6542	36.1196	5.9788	14.9599	9.0817	14.256	12.5523
	trial 144	13.4958	10.4536	17.8786	NaN	28.8638	17.1337	18.8665	4.7441	NaN	NaN	NaN	NaN	18.7933	10.2633	28.0486	4.86	13.7478	7.96	12.6419	12.0331
	trial 145	13.6374	11.5616	15.4089	NaN	23.7128	19.1406	19.5864	6.4719	NaN	NaN	NaN	NaN	17.8988	10.2125	39.9161	5.3993	13.3009	10.2516	12.1622	14.8344
	trial 146	14.176	12.9778	11.1262	NaN	25.269	NaN	18.423	6.7856	NaN	NaN	NaN	NaN	12.8294	9.5365	35.2243	4.7031	11.598	13.4979	12.1384	NaN
	trial 147	15.2775	9.9774	10.6734	NaN	24.549	NaN	17.8314	7.929	NaN	NaN	NaN	NaN	10.9036	9.4153	40.5355	4.2417	10.9799	12.0838	13.329	NaN
	trial 148	18.1642	9.2054	8.3818	NaN	10.9189	NaN	12.2781	8.4224	NaN	NaN	NaN	NaN	10.5659	8.5282	51.2023	4.3423	11.6165	11.6995	12.5332	NaN
	trial 149	20.3335	9.1925	6.8643	NaN	13.765	NaN	13.8561	9.4207	NaN	NaN	NaN	NaN	10.9977	9.1138	44.818	5	11.4965	11.3111	12.4571	NaN
	trial 150	21.2886	8.4027	8.3071	NaN	13.2389	NaN	13.8244	8.2507	NaN	NaN	NaN	NaN	9.0487	10.4164	39.9961	4.7497	11.006	8.8697	12.8115	NaN
	trial 151	19.2029	6.2521	21.9454	NaN	10.4449	NaN	14.1014	6.6839	NaN	NaN	NaN	NaN	9.7903	12.6824	41.1694	4.4317	11.7582	7.3241	10.5617	NaN
	trial 152	20.3927	6.3083	22.7216	NaN	13.5598	NaN	13.1071	6.3641	NaN	NaN	NaN	NaN	7.7875	12.1979	44.1982	5.8693	9.437	6.9955	8.1845	NaN
	trial 153	20.113	7.048	26.8322	NaN	15.2923	NaN	14.5263	5.1154	NaN	NaN	NaN	NaN	10.4803	12.4121	27.9122	6.1824	10.6639	7.7903	10.0675	NaN
	trial 154	20.5713	6.4618	27.1448	NaN	14.2479	NaN	13.8128	4.8526	NaN	NaN	NaN	NaN	12.9375	11.8123	25.5534	5.8138	8.6637	9.2342	10.2952	NaN
	trial 155	17.2999	6.7643	27.6544	NaN	16.6056	NaN	14.0866	5.4181	NaN	NaN	NaN	NaN	31.6793	11.4478	18.2201	5.2877	8.3066	9.0573	9.4232	NaN
	trial 156	23.3914	9.215	16.2989	NaN	16.824	NaN	12.8446	5.3458	NaN	NaN	NaN	NaN	34.4168	11.5615	28.3793	5.0374	7.3151	7.0666	10.3904	NaN
	trial 157	23.9665	7.9249	14.7805	NaN	15.7525	NaN	15.919	6.0032	NaN	NaN	NaN	NaN	35.4225	10.8576	19.598	4.8928	7.0111	7.9761	11.1409	NaN
	trial 158	26.1599	7.3748	13.0222	NaN	14.1729	NaN	15.9376	7.4061	NaN	NaN	NaN	NaN	34.7021	13.0533	19.5017	4.7616	4.4023	7.217	13.4147	NaN
	trial 159	24.6931	6.0771	12.0292	NaN	12.7917	NaN	14.6098	7.3909	NaN	NaN	NaN	NaN	31.3187	12.3355	24.0338	6.016	7.8392	5.1761	13.7572	NaN
	trial 160	27.3837	5.4489	10.4231	NaN	10.2805	NaN	18.7967	6.4137	NaN	NaN	NaN	NaN	14.019	12.9293	23.6338	6.6925	9.3515	6.9295	12.8656	NaN
	trial 161	25.9316	3.7146	10.1575	NaN	12.1856	NaN	19.0415	9.8611	NaN	NaN	NaN	NaN	10.1767	12.0926	13.9026	7.0294	9.549	8.0639	11.6873	NaN
	trial 162	23.7035	4.4979	15.095	NaN	11.2428	NaN	22.5469	10.089	NaN	NaN	NaN	NaN	10.7374	13.7165	11.8173	5.4964	12.7505	10.8621	13.3416	NaN
	trial 163	19.8825	5.9046	15.7602	NaN	13.6918	NaN	25.9316	10.1912	NaN	NaN	NaN	NaN	8.2843	9.8769	15.0052	5.8348	14.6307	9.8259	10.7266	NaN
	trial 164	18.3183	6.8169	18.4413	NaN	12.9028	NaN	27.7962	10.6059	NaN	NaN	NaN	NaN	8.7023	9.8246	11.617	5.8622	11.648	11.4213	11.4704	NaN
	trial 165	15.9429	8.5533	17.2889	NaN	11.1921	NaN	26.3628	11.5925	NaN	NaN	NaN	NaN	8.9829	10.1034	15.9283	7.1506	13.2337	9.6683	25.2077	NaN
	trial 166	27.4228	8.217	19.2425	NaN	8.999	NaN	32.6038	9.2725	NaN	NaN	NaN	NaN	9.3773	10.1556	13.5581	7.0714	17.7329	9.4958	25.3727	NaN
	trial 167	25.8743	10.8092	17.414	NaN	10.4532	NaN	27.3143	12.0847	NaN	NaN	NaN	NaN	6.7349	9.5521	28.2057	8.0835	14.6189	5.5753	24.5459	NaN
	trial 168	27.3786	20.422	15.9403	NaN	9.3746	NaN	21.8273	11.4711	NaN	NaN	NaN	NaN	6.6972	12.4773	26.5119	8.1277	15.5824	6.5053	36.4575	NaN
	trial 169	28.7633	20.6427	12.9583	NaN	11.7088	NaN	22.5155	10.9744	NaN	NaN	NaN	NaN	6.8072	13.3059	25.2571	8.1386	16.0009	6.1506	35.6706	NaN
	trial 170	28.7788	35.4579	13.7379	NaN	15.1498	NaN	21.0919	11.3314	NaN	NaN	NaN	NaN	6.206	13.274	26.5534	6.8322	14.0499	5.3192	25.3037	NaN
	trial 171	13.1836	35.735	12.2996	NaN	15.4984	NaN	14.1107	9.9193	NaN	NaN	NaN	NaN	9.4205	12.8092	40.7097	7.2775	12.7609	6.695	27.8992	NaN
	trial 172	15.0169	32.8451	12.9503	NaN	18.6242	NaN	18.2578	6.4107	NaN	NaN	NaN	NaN	8.8535	13.0255	27.8759	6.4058	15.1789	7.9636	26.5278	NaN
	trial 173	15.8269	22.2135	12.7269	NaN	17.8113	NaN	20.7606	15.2858	NaN	NaN	NaN	NaN	9.5409	12.2553	27.1115	5.6626	13.2985	9.1661	11.9186	NaN
	trial 174	13.5211	22.0073	12.4246	NaN	16.742	NaN	28.1133	NaN	NaN	NaN	NaN	NaN	9.3354	12.5898	28.9918	5.9155	16.6397	8.577	13.3598	NaN
	trial 175	13.3998	6.1154	12.4479	NaN	14.6213	NaN	42.4524	NaN	NaN	NaN	NaN	NaN	9.9401	12.3497	30.6179	5.4781	16.585	8.6601	13.8094	NaN
	trial 176	16.6134	7.1608	10.0596	NaN	13.5097	NaN	46.6388	NaN	NaN	NaN	NaN	NaN	8.5892	11.3901	16.0642	5.2337	14.4349	7.3193	12.8021	NaN
	trial 177	14.2429	9.1229	8.1198	NaN	8.9721	NaN	41.9352	NaN	NaN	NaN	NaN	NaN	8.9602	9.8363	14.8888	4.7977	12.4524	8.2925	13.1838	NaN
	trial 178	11.9438	9.6982	9.3068	NaN	8.2806	NaN	40.3595	NaN	NaN	NaN	NaN	NaN	9.3685	9.0651	15.4549	4.2542	11.9756	12.4585	15.8193	NaN
	trial 179	13.5992	8.5048	9.716	NaN	8.8597	NaN	32.4412	NaN	NaN	NaN	NaN	NaN	11.0612	8.7046	15.2476	3.524	9.2934	12.0957	15.4423	NaN
	trial 180	18.0548	19.2511	10.4384	NaN	7.4486	NaN	18.3209	NaN	NaN	NaN	NaN	NaN	13.0569	7.1586	18.7116	3.9695	10.2703	11.9765	11.7398	NaN
	trial 181	18.9802	18.7338	12.923	NaN	10.5643	NaN	13.8532	NaN	NaN	NaN	NaN	NaN	12.3918	7.4627	20.9653	3.6871	11.8602	11.5316	10.2213	NaN
	trial 182	20.2027	18.1448	10.6615	NaN	12.7279	NaN	13.7696	NaN	NaN	NaN	NaN	NaN	17.2268	10.0063	22.6304	6.0465	11.9065	11.1719	14.2392	NaN
	trial 183	22.3879	18.2708	10.8039	NaN	20.511	NaN	17.9044	NaN	NaN	NaN	NaN	NaN	NaN	10.8992	20.5965	7.9074	13.782	6.2894	16.2636	NaN
	trial 184	24.7822	18.4121	12.3374	NaN	NaN	NaN	23.2006	NaN	NaN	NaN	NaN	NaN	NaN	10.882	21.8747	6.9364	12.8907	6.0111	14.795	NaN
	trial 185	24.9889	8.4336	11.5982	NaN	NaN	NaN	24.4022	NaN	NaN	NaN	NaN	NaN	NaN	11.3091	12.4145	6.2939	13.9603	6.153	15.8116	NaN
	trial 186	23.0918	7.9421	9.6428	NaN	NaN	NaN	26.7711	NaN	NaN	NaN	NaN	NaN	NaN	12.8347	25.8659	7.1767	15.9034	7.7273	15.8731	NaN
	trial 187	21.7243	6.9631	12.289	NaN	NaN	NaN	29.5885	NaN	NaN	NaN	NaN	NaN	NaN	11.3801	23.4764	5.1642	15.0692	6.3497	10.8733	NaN
	trial 188	19.3788	15.3012	11.4428	NaN	NaN	NaN	24.9811	NaN	NaN	NaN	NaN	NaN	NaN	9.6446	29.7247	4.3409	13.3099	5.5311	7.0689	NaN
	trial 189	19.9561	16.165	9.4408	NaN	NaN	NaN	18.5227	NaN	NaN	NaN	NaN	NaN	NaN	8.599	28.3244	5.3477	13.5206	7.8449	18.4203	NaN
	trial 190	20.9133	15.6238	7.4015	NaN	NaN	NaN	15.5746	NaN	NaN	NaN	NaN	NaN	NaN	11.088	45.903	5.468	11.9174	8.6709	17.8625	NaN
	trial 191	20.9442	17.5546	7.3578	NaN	NaN	NaN	19.5799	NaN	NaN	NaN	NaN	NaN	NaN	10.0083	31.8832	5.9385	8.2499	7.4494	18.5104	NaN
	trial 192	24.4519	19.1277	5.1845	NaN	NaN	NaN	19.243	NaN	NaN	NaN	NaN	NaN	NaN	10.1748	53.3077	7.493	9.3163	9.0526	19.3253	NaN
	trial 193	27.1976	9.5965	5.5395	NaN	NaN	NaN	17.9961	NaN	NaN	NaN	NaN	NaN	NaN	10.8107	50.7215	7.6285	8.5992	8.6603	19.0779	NaN
	trial 194	27.1932	10.078	7.6904	NaN	NaN	NaN	18.219	NaN	NaN	NaN	NaN	NaN	NaN	12.2794	49.6225	6.91	10.481	7.4022	6.7673	NaN
	trial 195	23.7771	10.275	10.2101	NaN	NaN	NaN	18.1924	NaN	NaN	NaN	NaN	NaN	NaN	10.5249	31.9478	7.1578	9.1894	8.0055	7.6537	NaN
	trial 196	19.9617	10.506	9.3421	NaN	NaN	NaN	14.3995	NaN	NaN	NaN	NaN	NaN	NaN	16.6707	32.0059	8.1396	9.1299	8.2321	7.9871	NaN
	trial 197	21.1237	9.2936	10.7196	NaN	NaN	NaN	12.8917	NaN	NaN	NaN	NaN	NaN	NaN	15.6543	12.0727	7.2433	10.49	6.8248	12.1972	NaN
	trial 198	20.8948	9.7946	12.1832	NaN	NaN	NaN	13.1123	NaN	NaN	NaN	NaN	NaN	NaN	16.749	13.9307	7.7334	13.8289	7.2637	12.9163	NaN
	trial 199	18.8639	9.7205	10.5361	NaN	NaN	NaN	17.9952	NaN	NaN	NaN	NaN	NaN	NaN	14.7926	NaN	7.969	14.451	7.6052	14.1256	NaN
	trial 200	27.3001	9.7863	8.9804	NaN	NaN	NaN	20.601	NaN	NaN	NaN	NaN	NaN	NaN	16.5797	NaN	8.3253	14.2286	6.5445	14.1806	NaN
	trial 201	28.464	8.693	16.7083	NaN	NaN	NaN	22.2182	NaN	NaN	NaN	NaN	NaN	NaN	NaN	NaN	8.2357	13.2565	5.5799	12.6827	NaN
	trial 202	26.3973	9.6861	17.7837	NaN	NaN	NaN	25.5291	NaN	NaN	NaN	NaN	NaN	NaN	NaN	NaN	7.2411	11.734	6.1577	7.4111	NaN
	trial 203	26.9494	20.3056	15.685	NaN	NaN	NaN	27.3523	NaN	NaN	NaN	NaN	NaN	NaN	NaN	NaN	6.5511	10.938	6.7762	8.9256	NaN
	trial 204	27.9388	20.0122	15.8707	NaN	NaN	NaN	25.7995	NaN	NaN	NaN	NaN	NaN	NaN	NaN	NaN	8.0002	17.3225	8.1253	9.7126	NaN
	trial 205	17.349	21.282	15.8657	NaN	NaN	NaN	32.1738	NaN	NaN	NaN	NaN	NaN	NaN	NaN	NaN	9.1055	NaN	8.3859	8.3929	NaN
	trial 206	18.7137	21.1769	10.3353	NaN	NaN	NaN	33.6545	NaN	NaN	NaN	NaN	NaN	NaN	NaN	NaN	7.5059	NaN	9.8785	8.1469	NaN
	trial 207	21.0217	21.3454	9.1579	NaN	NaN	NaN	29.7925	NaN	NaN	NaN	NaN	NaN	NaN	NaN	NaN	8.098	NaN	9.6322	10.3062	NaN
	trial 208	23.0632	10.8595	10.0829	NaN	NaN	NaN	29.8137	NaN	NaN	NaN	NaN	NaN	NaN	NaN	NaN	7.5457	NaN	10.035	8.5553	NaN
	trial 209	20.7331	10.4948	10.3263	NaN	NaN	NaN	25.1155	NaN	NaN	NaN	NaN	NaN	NaN	NaN	NaN	5.7616	NaN	8.9224	6.6802	NaN
	trial 210	27.8858	9.4563	9.6472	NaN	NaN	NaN	16.7336	NaN	NaN	NaN	NaN	NaN	NaN	NaN	NaN	4.7483	NaN	10.5498	11.417	NaN
	trial 211	33.3907	9.3816	8.2186	NaN	NaN	NaN	11.6383	NaN	NaN	NaN	NaN	NaN	NaN	NaN	NaN	4.9906	NaN	9.736	11.9268	NaN
	trial 212	NaN	7.984	8.2389	NaN	NaN	NaN	9.9808	NaN	NaN	NaN	NaN	NaN	NaN	NaN	NaN	4.7936	NaN	11.1731	10.9448	NaN
	trial 213	NaN	8.5101	7.5654	NaN	NaN	NaN	7.6132	NaN	NaN	NaN	NaN	NaN	NaN	NaN	NaN	5.8135	NaN	10.9078	10.9114	NaN
	trial 214	NaN	12.5463	7.1293	NaN	NaN	NaN	9.3699	NaN	NaN	NaN	NaN	NaN	NaN	NaN	NaN	6.5841	NaN	10.3104	15.608	NaN
	trial 215	NaN	14.251	7.0032	NaN	NaN	NaN	14.3318	NaN	NaN	NaN	NaN	NaN	NaN	NaN	NaN	7.42	NaN	11.7278	25.6922	NaN
	trial 216	NaN	14.2409	7.5077	NaN	NaN	NaN	12.9461	NaN	NaN	NaN	NaN	NaN	NaN	NaN	NaN	6.7307	NaN	13.6324	26.8408	NaN
	trial 217	NaN	15.0581	8.0817	NaN	NaN	NaN	16.3048	NaN	NaN	NaN	NaN	NaN	NaN	NaN	NaN	7.6807	NaN	12.8694	34.1594	NaN
	trial 218	NaN	13.8698	7.8897	NaN	NaN	NaN	25.1835	NaN	NaN	NaN	NaN	NaN	NaN	NaN	NaN	7.2165	NaN	13.1558	NaN	NaN
	trial 219	NaN	29.6246	7.5326	NaN	NaN	NaN	25.4651	NaN	NaN	NaN	NaN	NaN	NaN	NaN	NaN	5.8458	NaN	13.9702	NaN	NaN
	trial 220	NaN	26.9921	17.0187	NaN	NaN	NaN	23.4375	NaN	NaN	NaN	NaN	NaN	NaN	NaN	NaN	3.9517	NaN	10.8321	NaN	NaN
	trial 221	NaN	27.336	16.1955	NaN	NaN	NaN	27.2207	NaN	NaN	NaN	NaN	NaN	NaN	NaN	NaN	4.4663	NaN	10.346	NaN	NaN
	trial 222	NaN	34.8175	17.9513	NaN	NaN	NaN	29.8228	NaN	NaN	NaN	NaN	NaN	NaN	NaN	NaN	3.8872	NaN	10.4547	NaN	NaN
	trial 223	NaN	34.939	17.1532	NaN	NaN	NaN	20.1914	NaN	NaN	NaN	NaN	NaN	NaN	NaN	NaN	3.3591	NaN	12.1993	NaN	NaN
	trial 224	NaN	16.9085	17.4737	NaN	NaN	NaN	22.0657	NaN	NaN	NaN	NaN	NaN	NaN	NaN	NaN	4.9912	NaN	17.6348	NaN	NaN
	trial 225	NaN	16.9507	7.8032	NaN	NaN	NaN	26.8009	NaN	NaN	NaN	NaN	NaN	NaN	NaN	NaN	6.1157	NaN	18.4308	NaN	NaN
	trial 226	NaN	15.4502	8.3906	NaN	NaN	NaN	29.6631	NaN	NaN	NaN	NaN	NaN	NaN	NaN	NaN	7.9659	NaN	18.4428	NaN	NaN
	trial 227	NaN	9.2248	6.2838	NaN	NaN	NaN	23.3615	NaN	NaN	NaN	NaN	NaN	NaN	NaN	NaN	8.7566	NaN	20.3995	NaN	NaN
	trial 228	NaN	9.7183	7.3056	NaN	NaN	NaN	35.3017	NaN	NaN	NaN	NaN	NaN	NaN	NaN	NaN	9.4197	NaN	17.999	NaN	NaN
	trial 229	NaN	6.9772	6.8695	NaN	NaN	NaN	47.2745	NaN	NaN	NaN	NaN	NaN	NaN	NaN	NaN	8.4065	NaN	12.4379	NaN	NaN
	trial 230	NaN	8.6545	8.4235	NaN	NaN	NaN	48.7373	NaN	NaN	NaN	NaN	NaN	NaN	NaN	NaN	8.8837	NaN	12.966	NaN	NaN
	trial 231	NaN	8.8283	9.3886	NaN	NaN	NaN	NaN	NaN	NaN	NaN	NaN	NaN	NaN	NaN	NaN	7.3212	NaN	15.0776	NaN	NaN
	trial 232	NaN	6.6523	9.6991	NaN	NaN	NaN	NaN	NaN	NaN	NaN	NaN	NaN	NaN	NaN	NaN	7.1687	NaN	NaN	NaN	NaN
	trial 233	NaN	8.1105	8.4226	NaN	NaN	NaN	NaN	NaN	NaN	NaN	NaN	NaN	NaN	NaN	NaN	16.3691	NaN	NaN	NaN	NaN
	trial 234	NaN	9.8589	10.0158	NaN	NaN	NaN	NaN	NaN	NaN	NaN	NaN	NaN	NaN	NaN	NaN	NaN	NaN	NaN	NaN	NaN
	trial 235	NaN	7.5757	9.5433	NaN	NaN	NaN	NaN	NaN	NaN	NaN	NaN	NaN	NaN	NaN	NaN	NaN	NaN	NaN	NaN	NaN
	trial 236	NaN	10.0568	10.3337	NaN	NaN	NaN	NaN	NaN	NaN	NaN	NaN	NaN	NaN	NaN	NaN	NaN	NaN	NaN	NaN	NaN
	trial 237	NaN	12.0354	8.5178	NaN	NaN	NaN	NaN	NaN	NaN	NaN	NaN	NaN	NaN	NaN	NaN	NaN	NaN	NaN	NaN	NaN
	trial 238	NaN	10.5151	9.0559	NaN	NaN	NaN	NaN	NaN	NaN	NaN	NaN	NaN	NaN	NaN	NaN	NaN	NaN	NaN	NaN	NaN
	trial 239	NaN	11.4118	9.4536	NaN	NaN	NaN	NaN	NaN	NaN	NaN	NaN	NaN	NaN	NaN	NaN	NaN	NaN	NaN	NaN	NaN
	trial 240	NaN	12.1458	9.783	NaN	NaN	NaN	NaN	NaN	NaN	NaN	NaN	NaN	NaN	NaN	NaN	NaN	NaN	NaN	NaN	NaN
	trial 241	NaN	10.345	7.5923	NaN	NaN	NaN	NaN	NaN	NaN	NaN	NaN	NaN	NaN	NaN	NaN	NaN	NaN	NaN	NaN	NaN
	trial 242	NaN	9.0702	7.4058	NaN	NaN	NaN	NaN	NaN	NaN	NaN	NaN	NaN	NaN	NaN	NaN	NaN	NaN	NaN	NaN	NaN
	trial 243	NaN	11.5308	16.2065	NaN	NaN	NaN	NaN	NaN	NaN	NaN	NaN	NaN	NaN	NaN	NaN	NaN	NaN	NaN	NaN	NaN
	trial 244	NaN	10.9587	NaN	NaN	NaN	NaN	NaN	NaN	NaN	NaN	NaN	NaN	NaN	NaN	NaN	NaN	NaN	NaN	NaN	NaN
	trial 245	NaN	13.555	NaN	NaN	NaN	NaN	NaN	NaN	NaN	NaN	NaN	NaN	NaN	NaN	NaN	NaN	NaN	NaN	NaN	NaN
	trial 246	NaN	17.4813	NaN	NaN	NaN	NaN	NaN	NaN	NaN	NaN	NaN	NaN	NaN	NaN	NaN	NaN	NaN	NaN	NaN	NaN
	trial 247	NaN	16.9403	NaN	NaN	NaN	NaN	NaN	NaN	NaN	NaN	NaN	NaN	NaN	NaN	NaN	NaN	NaN	NaN	NaN	NaN
	trial 248	NaN	16.6176	NaN	NaN	NaN	NaN	NaN	NaN	NaN	NaN	NaN	NaN	NaN	NaN	NaN	NaN	NaN	NaN	NaN	NaN
	trial 249	NaN	20.7212	NaN	NaN	NaN	NaN	NaN	NaN	NaN	NaN	NaN	NaN	NaN	NaN	NaN	NaN	NaN	NaN	NaN	NaN

## Sheet: Figure 2
Figure 2 is a methods illustration without data

## Sheet: Figure 3
Figure 3
	Uncropped versions of whole-brain voxel-wise inference maps

## Sheet: Figure 4
Figure 4
	Uncropped versions of whole-brain voxel-wise inference maps

## Sheet: Figure 5
Figure 5
	C) Model Performance (Z-scores)								D) Model Performance (selected basis set / tuning Width)								Basis sets
	low-memory error participants								low-memory-error participants
		EVC	RSC	PHG	HPC	alEC	pmEC			EVC	RSC	PHG	HPC	alEC	pmEC		Basis set	Tuning width (°)
	Participant 1	0.5987	0.2294	-0.1655	-0.1708	-0.0403	-0.0781		Participant 1	8	4	1	4	8	5		1	10
	Participant 2	0.0607	0.0533	0.1732	0.242	0.0105	0.0543		Participant 2	1	6	1	2	6	6		2	15
	Participant 3	1.1757	-0.0531	-0.015	0.1908	0.1398	0.0778		Participant 3	6	8	7	3	8	6		3	20
	Participant 4	0.5858	0.3753	-0.1914	-0.1464	0.3621	-0.2228		Participant 4	8	7	5	7	7	7		4	24
	Participant 5	0.519	0.3055	0.5682	0.0628	0.3736	0.1439		Participant 5	5	3	5	2	3	2		5	30
	Participant 6	-0.1025	0.0521	0.0811	0.1235	0.2625	0.4157		Participant 6	1	4	5	2	4	4		6	36
	Participant 7	0.5623	0.0373	-0.0437	-0.2007	-0.237	-0.2732		Participant 7	5	8	3	2	6	3		7	45
	Participant 8	0.4925	0.0076	0.038	-0.1634	-0.284	-0.2976		Participant 8	3	7	8	8	8	5		8	60
	Participant 9	-0.1008	0.1198	0.112	-0.0946	0.4267	-0.0559		Participant 9	1	2	6	6	6	8
	Participant 10	-0.0576	0.3219	-0.1272	0.1056	-0.113	-0.0528		Participant 10	1	7	8	2	1	1
	high-memory-error participants								high-memory-error participants
		EVC	RSC	PHG	HPC	alEC	pmEC			EVC	RSC	PHG	HPC	alEC	pmEC
	Participant 11	0.5417	0.1204	0.2502	-0.0803	0.4822	0.3726		Participant 11	7	8	3	2	7	7
	Participant 12	-0.1059	0.5051	0.0068	0.0452	-0.1998	-0.4069		Participant 12	8	2	5	5	2	1
	Participant 13	0.3033	-0.0512	0.0536	0.1934	0.3455	0.3369		Participant 13	8	3	5	1	8	1
	Participant 14	0.0931	0.0345	-0.1387	-0.0239	-0.3944	0.0769		Participant 14	4	3	7	8	1	7
	Participant 15	0.3398	0.1063	0.1798	0.0951	0.2825	0.5086		Participant 15	2	1	1	7	8	8
	Participant 16	0.3515	0.1798	-0.0801	0.0031	0.4717	0.2091		Participant 16	4	4	4	2	7	3
	Participant 17	0.6534	0.2736	0.1107	0.0592	0.1678	0.5449		Participant 17	8	8	6	5	1	5
	Participant 18	0.6968	-0.1539	0.3858	-0.0504	-0.0691	-0.0054		Participant 18	8	1	7	8	8	8
	Participant 19	0.0418	0.3114	0.5045	0.2103	0.1095	0.3807		Participant 19	2	1	3	6	6	7
	Participant 20	0.4025	0.2496	0.0965	0.0481	0.2399	0.3014		Participant 20	8	3	8	8	6	7

## Sheet: Figure 6
Figure 6
	B) Effect of locomotion / Behavioral state: Model Performance (Z-scores)
		EVC	RSC	PHG	HPC	alEC	pmEC
	Participant 1	0.1838	-0.0748	-0.0816	-0.0348	0.3024	0.1981
	Participant 2	0.7041	0.6751	0.184	0.194	-0.0765	-0.0516
	Participant 3	-0.2815	0.1854	0.1902	0.0161	-0.1215	-0.6993
	Participant 4	0.6064	0.5985	-0.8269	-0.1731	0.1558	-0.1939
	Participant 5	0.4206	0.1924	-0.0145	0.2917	-0.1416	0.3588
	Participant 6	0.0369	-0.3371	-0.4961	-0.4826	-0.643	-0.552
	Participant 7	0.0467	0.592	-0.1363	-0.0032	0.3402	0.9897
	Participant 8	-0.1807	-0.098	0.015	-0.1162	-0.4948	0.0208
	Participant 9	-0.1668	0.505	-0.0391	-0.3206	0.464	0.1278
	Participant 10	-0.5987	-0.5745	-0.3622	-0.135	0.2503	0.181
	Participant 11	0.227	-0.2973	0.0411	-0.055	-0.1397	-0.4814
	Participant 12	0.0106	-0.2319	-0.1458	-0.4224	-0.1958	-1.1604
	Participant 13	-0.356	0.2449	0.0118	-0.2549	-0.7557	-0.1115
	Participant 14	0.6611	0.624	0.2378	-0.2582	-0.7603	-0.8223
	Participant 15	0.4097	0.2687	-0.0196	-0.0605	0.0811	-0.0213
	Participant 16	0.0612	0.2491	-0.2499	-0.1351	-0.1082	0.0585
	Participant 17	0.2036	0.3713	-0.3014	-0.5997	-0.4351	-0.6271
	Participant 18	1.2771	-0.0968	-0.3738	-0.1394	0.2595	0.2495
	Participant 19	0.2431	0.1676	-0.1955	-0.0744	-0.1128	-0.0307
	Participant 20	0.4513	0.7664	-0.1015	-0.2418	-0.0916	0.0201

## Sheet: Supplementary Figure 1
Supplementary figure 1
	Directional sampling for all time points, stationary time points, locomotion time points for low- and high-memory error participants.
	All time points - Across TRs																																						All time points - Within TRs
	Direction (°)	0	10	20	30	40	50	60	70	80	90	100	110	120	130	140	150	160	170	180	190	200	210	220	230	240	250	260	270	280	290	300	310	320	330	340	350		Direction (°)	Peak direction	Peak + 10	Peak + 20	Peak + 30	Peak + 40	Peak + 50	Peak + 60	Peak + 70	Peak + 80	Peak + 90
	Participant 1	2.9764	2.0799	1.8482	2.4052	2.0068	2.2319	2.3632	3.5469	2.9794	2.9106	3.4604	3.3914	3.1767	2.9174	2.6856	2.8169	2.5889	3.2785	2.3079	2.3393	2.5983	3.1466	3.2315	2.9132	3.1593	2.8303	3.284	2.2009	2.5782	2.6098	3.1424	2.3391	3.0313	2.7062	3.1246	2.7928		Participant 1	43.1668	11.05	8.2911	6.7258	5.6349	4.4331	3.8063	3.1913	2.7876	2.377
	Participant 2	2.3017	2.5761	2.5852	3.463	2.9635	2.3273	2.3413	3.6505	3.335	2.6026	3.1679	2.9107	2.9822	2.8681	3.0236	2.458	2.0697	2.8765	1.9796	2.6174	3.0663	3.4787	3.9504	2.5632	2.6434	2.5775	2.3907	2.5309	3.1698	3.0399	2.4545	2.72	2.2323	2.5573	3.2843	2.2408		Participant 2	54.2814	13.0082	7.4005	5.0606	3.7046	3.1046	2.6847	2.1185	1.8631	1.674
	Participant 3	1.9244	1.6111	1.5771	2.1274	2.8612	1.4966	1.0289	1.8189	1.5086	2.3191	3.7677	2.2578	2.2083	1.7473	1.9837	2.5132	3.183	2.9326	2.2352	2.823	2.0371	3.8403	3.8387	3.4213	4.0838	4.3757	5.2964	3.6567	5.748	3.0327	2.1116	2.3982	2.4411	3.0742	4.6186	2.1001		Participant 3	48.4458	12.2749	9.4297	7.0579	5.0363	3.8284	2.9595	2.2401	1.9012	1.5529
	Participant 4	2.524	2.5946	2.6884	3.3132	3.1705	2.1883	2.0693	2.5692	2.4976	2.625	2.9329	3.6504	3.4511	3.316	4.2293	3.7015	3.2082	3.3657	2.9489	2.5566	3.1391	2.1259	2.1785	1.9321	2.4828	1.639	2.0713	2.2218	3.0621	2.6374	2.5302	2.2806	2.6785	2.6973	2.8759	3.8468		Participant 4	60.9114	6.603	7.199	4.8367	3.9202	2.9572	2.2154	1.9779	1.741	1.3958
	Participant 5	2.0285	3.4518	2.5835	2.7223	2.2738	2.8363	2.1621	2.435	2.7184	3.0301	4.5943	2.463	3.2976	3.0612	2.5052	2.1736	2.2547	2.7457	2.4176	3.1846	3.307	2.6638	3.6368	2.0665	2.6179	2.6649	2.2557	2.02	2.0396	2.8848	3.1921	2.9005	2.7126	2.6681	3.5385	3.892		Participant 5	54.4691	7.4047	7.5556	5.9933	5.1482	3.9827	3.3165	2.9121	2.0204	1.4636
	Participant 6	3.2314	3.9705	2.308	2.48	2.0698	2.8555	3.3579	3.8775	2.6121	2.2934	2.1712	2.4934	2.9774	4.8308	2.0257	1.8503	1.716	2.2188	2.6682	4.2784	2.2336	2.5556	2.1139	3.1849	4.1047	4.5543	2.576	2.2443	1.9654	2.5309	2.9815	3.3389	2.7688	2.2154	2.0146	2.331		Participant 6	45.8201	12.0149	10.3364	6.5068	4.5768	3.7084	3.1268	2.3954	1.9722	1.6839
	Participant 7	3.5343	2.5762	2.9362	2.7238	1.946	3.0329	3.2411	2.9321	3.6319	3.5074	2.4988	2.735	2.5325	2.1692	2.4469	2.7413	3.2069	3.0982	2.3249	1.833	2.2828	2.4632	2.2076	3.576	3.5237	3.1434	1.88	3.4071	3.4728	3.5917	1.9365	2.2227	2.5515	2.1723	2.3772	3.5429		Participant 7	48.8876	13.0631	8.2659	6.0704	4.7918	3.6994	3.0971	2.463	1.9677	1.7487
	Participant 8	3.6681	3.4583	2.9161	2.4561	2.5874	3.676	2.7402	2.271	2.0026	2.4044	1.9328	3.1771	2.3094	3.2488	2.7487	2.6568	3.1982	3.5795	2.3927	2.2991	2.3174	2.3083	2.5222	2.749	3.0777	2.4526	2.5168	2.1192	2.4232	3.0873	3.4498	2.8426	2.6057	2.8189	3.0498	3.9358		Participant 8	49.245	12.0561	8.83	6.3007	5.2003	3.8866	3.2693	2.5758	1.9606	1.6433
	Participant 9	3.2694	2.3644	1.9682	2.0869	1.8527	2.8596	2.6286	3.0217	1.8262	2.3414	2.731	2.6682	3.1306	2.7903	3.4342	3.3452	3.8209	3.9366	2.7707	2.9983	2.8498	3.5068	2.0968	2.315	2.0309	3.3948	2.1104	2.622	1.4102	2.3778	3.7846	2.6749	3.3386	3.5959	3.9362	2.1103		Participant 9	44.1316	13.1398	9.2971	6.8918	5.3382	4.2713	3.2626	2.5532	2.2279	1.9556
	Participant 10	1.8938	2.6029	2.7802	1.7641	2.698	3.485	3.7574	3.5325	1.7468	2.7196	2.2959	2.5294	2.6721	3.6622	4.9204	2.845	3.485	2.2829	2.9964	3.0655	2.2916	1.9933	1.9327	2.2181	2.7067	4.0903	2.2397	1.643	2.4559	2.1662	2.6375	3.5368	2.8364	3.6579	3.3466	2.5121		Participant 10	52.5125	11.3261	8.3397	5.3169	4.4608	3.6989	2.927	2.4511	1.9827	1.6632
	Participant 11	1.9721	1.8613	2.7159	2.7192	3.9648	4.2904	3.5149	2.7053	3.304	3.2241	3.1655	2.7576	2.7506	2.2143	1.6295	1.9478	2.3629	2.782	2.4287	3.0034	2.9164	2.8473	3.7504	2.5083	3.6397	2.1278	2.716	3.0063	3.2453	3.1793	2.7712	2.5254	2.6815	2.7057	2.3596	1.7056		Participant 11	55.8037	8.3784	8.1221	4.7247	3.8575	3.1844	2.4278	2.1715	1.916	1.7956
	Participant 12	2.3565	2.4732	2.2613	2.1489	3.0742	2.5856	1.95	2.3737	2.3175	3.2471	3.0569	3.4071	2.4429	2.9229	2.7067	3.4331	3.1304	2.7932	2.244	3.1563	2.858	2.4559	2.0365	2.6418	2.6159	2.8364	2.1792	2.8969	2.2267	2.538	3.7833	2.9747	3.4028	3.7055	3.3207	3.446		Participant 12	50.8047	11.0607	9.096	5.1308	4.189	3.1417	2.5408	2.4661	1.915	1.7847
	Participant 13	2.8987	3.2827	2.1827	2.8676	3.0682	3.3864	3.3761	2.1827	2.7293	3.4972	2.5425	3.1478	1.6708	2.6947	2.155	2.3903	2.3591	3.3692	3.5041	3.2827	2.833	3.2066	2.622	2.7742	2.4248	2.6982	2.7708	2.0166	3.2723	2.6462	2.4906	2.3384	3.1963	2.2174	3.3519	2.5528		Participant 13	58.7079	6.8497	10.0535	6.5103	3.8623	3.3133	2.2545	1.7071	1.3659	1.1411
	Participant 14	4.1115	1.9122	1.9381	2.0798	2.2317	2.2448	2.3998	1.4044	1.9264	3.0257	3.7377	4.4293	3.9126	3.4658	2.3414	3.0786	2.4468	3.266	3.1859	3.2151	2.1281	1.9226	2.2672	1.7681	2.0763	2.2394	2.7901	3.2501	3.4214	3.7806	2.6783	1.952	3.0733	3.5012	2.8431	3.9547		Participant 14	62.2917	7.9129	7.2229	4.5222	3.4756	3.168	2.4062	1.9072	1.6491	1.2989
	Participant 15	3.0128	2.7718	2.8068	2.8548	2.4901	3.174	2.6392	2.8637	2.1459	2.7314	2.2847	3.2314	2.8117	3.0093	3.8468	3.2361	3.5269	3.2034	3.1037	2.3059	2.6604	3.336	3.4871	2.9499	2.3182	2.0903	2.1086	2.4251	2.5175	2.6101	1.6869	3.4668	2.9797	2.9922	2.057	2.2639		Participant 15	52.2041	11.9955	9.0257	5.629	4.3363	3.1947	2.6402	2.1843	1.7601	1.6043
	Participant 16	2.53	4.1683	3.2432	2.3517	2.53	2.6324	2.7113	3.5109	2.6629	3.2535	2.6928	2.5168	2.798	3.1455	2.0581	1.431	2.3297	2.3211	3.3877	4.0679	2.7288	2.6735	3.2272	2.8031	2.6415	2.6031	2.4686	2.7289	2.788	2.4642	2.2657	3.1448	2.8072	2.814	2.9185	2.5801		Participant 16	54.7104	10.0915	8.3072	5.4393	4.5509	3.6982	2.9029	2.2378	1.8378	1.4324
	Participant 17	1.6853	2.4258	1.5142	3.0922	3.1546	3.6158	5.7355	5.712	4.5889	4.5449	2.7582	2.3411	1.8462	1.8192	1.8522	2.0677	2.3227	2.3195	1.6817	2.172	1.8285	3.171	2.422	3.9447	5.576	4.8646	3.3916	2.433	1.5777	2.0884	2.221	1.7662	2.4622	1.1756	2.1206	1.7072		Participant 17	60.3163	7.2439	6.7404	5.5602	4.3826	3.5275	2.8757	2.2263	1.6713	1.4911
	Participant 18	2.6987	2.1638	2.9233	3.263	2.5229	2.4581	2.5076	2.7067	2.5679	2.842	3.765	2.6224	2.6201	2.3892	2.3969	2.3107	2.8367	2.6181	3.1812	3.1024	2.9903	2.819	2.4228	2.9523	2.5065	3.034	3.5474	2.3666	2.4652	2.1755	2.3817	2.374	3.1986	3.1109	3.3596	3.7987		Participant 18	44.7219	11.9029	10.1188	7.2818	4.967	3.9537	3.5015	2.7577	2.2194	2.0014
	Participant 19	2.7934	2.0689	2.3321	3.1935	2.9887	2.8002	3.0827	2.6518	1.9412	2.3517	3.2097	2.6559	2.4101	3.5741	4.13	2.733	4.2497	3.1971	3.0844	2.3324	2.2599	2.3637	2.4893	2.3976	2.2559	2.425	2.543	2.8887	3.5917	3.8646	2.1508	2.5245	2.5553	2.7693	2.5562	2.5838		Participant 19	43.9286	12.288	10.6317	7.541	4.7149	4.059	3.4063	2.6925	2.3063	1.8437
	Participant 20	2.7658	3.0649	4.1752	3.6593	3.0575	2.3136	2.2878	2.1775	2.5419	3.1677	1.9493	2.8405	2.5309	2.9216	3.2238	3.0142	2.6637	3.2756	3.0839	1.9602	2.6671	2.7039	3.0834	3.3013	3.3445	2.874	2.9807	2.185	3.3522	2.7076	2.137	1.8347	2.3065	2.6016	2.2363	3.0095		Participant 20	51.1373	13.9459	6.7143	4.9034	4.0055	3.2559	2.8853	2.4793	2.1458	1.8006
	Standing still - Across TRs																																						Standing still - Within TRs
	Direction (°)	0	10	20	30	40	50	60	70	80	90	100	110	120	130	140	150	160	170	180	190	200	210	220	230	240	250	260	270	280	290	300	310	320	330	340	350		Direction (°)	Peak direction	Peak + 10	Peak + 20	Peak + 30	Peak + 40	Peak + 50	Peak + 60	Peak + 70	Peak + 80	Peak + 90
	Participant 1	3.0123	1.6703	2.0416	2.601	1.4087	2.2635	2.2966	3.6232	2.513	2.7374	3.8237	2.7155	2.3113	3.2183	2.2756	3.4486	2.909	4.2603	2.3569	2.8599	3.4489	3.5176	3.62	4.4145	3.1034	2.149	3.4706	1.8068	2.4277	2.1621	2.8256	2.2862	2.5672	2.4093	2.725	2.7192		Participant 1	52.8137	14.3435	7.782	5.3109	3.8829	3.0596	2.4786	1.9087	1.7374	1.2512
	Participant 2	2.2823	1.9402	2.8994	3.764	3.2339	2.1232	2.7965	3.8167	3.2362	2.6438	3.2331	2.571	3.2511	2.3447	3.0996	2.6538	1.9018	3.4518	1.8413	2.997	2.7012	3.5606	3.1594	2.1439	2.5236	2.774	3.0282	2.9591	2.9711	3.1102	1.9562	2.1614	1.9948	2.9283	3.7659	2.1808		Participant 2	54.4596	13.1098	7.788	6.2806	4.3954	3.3556	2.6686	1.7566	1.4034	1.1307
	Participant 3	1.4546	1.2256	1.4022	1.0602	1.5929	1.1583	0.8553	1.1081	1.093	1.6744	2.6371	1.6226	1.4299	2.0029	1.8771	2.4506	3.4093	2.7649	2.2517	3.4828	2.6111	4.0357	4.5111	4.0003	4.7956	5.3658	6.7865	4.196	6.7105	3.4909	2.4716	2.5136	2.0809	2.7376	5.0351	2.1043		Participant 3	47.2813	14.5924	9.6541	8.0972	5.6222	3.9512	3.0265	2.0862	1.4745	1.2447
	Participant 4	1.7713	1.897	2.3618	2.6373	4.2437	2.7307	2.2479	3.0543	3.2648	2.9965	3.4818	3.6133	4.4254	3.3439	5.1441	3.6268	3.604	3.241	2.5826	2.8474	2.5828	1.924	2.238	1.8712	1.9438	1.7375	2.1256	2.2515	2.3392	1.721	2.1665	2.2137	3.0908	2.6558	2.4693	3.5536		Participant 4	43.2451	14.3096	10.4101	9.4433	5.4442	4.4045	3.2097	2.2056	1.8851	1.4003
	Participant 5	2.2794	3.1881	2.6847	3.107	2.1961	2.7772	2.2645	2.7121	2.7203	3.3038	3.7463	2.8028	2.9852	2.9672	2.8588	2.5593	2.0821	3.0958	2.539	2.7434	3.6564	2.9742	2.3897	2.471	2.8023	2.8344	2.6249	2.1971	2.1549	2.552	2.8176	2.4646	3.1087	2.8814	2.7123	3.7452		Participant 5	43.3623	14.1382	9.8703	7.8187	5.5295	4.3086	3.7517	2.6116	2.2451	1.8422
	Participant 6	2.898	3.6561	2.7645	2.199	1.8731	2.3883	2.2525	3.4678	2.8068	2.2976	2.288	2.8344	2.5218	4.4026	1.8298	2.2162	1.8283	3.1539	2.9588	3.7036	2.4129	2.7281	2.12	3.0545	3.105	3.6773	2.4275	2.7853	2.4088	3.3302	4.2508	2.8689	3.0318	2.9454	2.0741	2.4383		Participant 6	50.4722	15.7239	8.8822	7.6307	4.6009	3.1037	2.5527	1.6475	1.3861	1.0989
	Participant 7	3.519	2.9218	3.1861	2.5021	2.3362	3.3252	3.0345	3.2198	2.7194	2.5886	2.6446	2.6286	2.5918	2.7272	3.0381	2.3995	3.5206	3.5928	2.9335	2.0484	1.9826	1.7259	2.1243	3.096	3.1283	3.0204	2.0486	2.35	3.0512	3.397	2.3452	2.6103	2.6862	2.8487	3.1107	2.9967		Participant 7	43.4713	14.3954	10.6949	8.9627	5.4912	4.2871	3.3689	2.3623	1.7284	1.4274
	Participant 8	3.4658	3.2875	2.6775	2.218	3.4777	5.1442	3.6061	2.6804	2.1505	1.7845	1.7893	3.1386	1.9701	3.1378	1.8692	2.4541	2.8458	3.8432	2.0529	1.8349	1.6498	1.772	2.6587	3.1619	3.4366	2.5062	3.0225	2.3436	2.63	3.1443	3.3065	3.1006	2.3862	2.5901	2.6181	4.2447		Participant 8	56.2832	12.0387	7.9595	6.9444	4.3563	3.1301	2.466	1.7644	1.2729	1.093
	Participant 9	2.9352	2.3204	1.9481	2.087	1.7514	2.35	2.664	3.148	2.7213	2.6648	3.1411	2.6352	2.8512	2.5891	3.0214	3.2807	4.1132	3.6318	3.2557	3.5986	2.4441	3.8748	2.2812	2.4353	2.1327	3.1686	2.5871	2.286	1.592	2.1008	3.388	2.6421	3.0122	3.3258	3.4384	2.5826		Participant 9	50.1414	11.7325	8.7457	6.025	4.5372	3.4674	2.8125	2.3349	2.0869	1.6681
	Participant 10	2.2514	2.5055	3.0112	1.8767	2.8728	3.6394	3.4812	3.677	1.8718	2.7811	2.2765	3.3552	2.8717	3.095	4.8494	2.1561	3.4439	2.5488	3.4098	3.4979	2.4514	2.264	1.6634	2.1609	2.1012	4.334	2.2617	1.6344	2.7689	2.6154	2.5129	2.8585	2.3076	2.9182	3.0482	2.6268		Participant 10	56.5798	8.8531	6.6921	5.5272	4.7629	3.9376	2.8714	2.2085	1.5498	1.3635
	Participant 11	2.0196	1.9603	3.2193	3.2766	3.9076	3.8919	3.1833	2.8084	3.1331	2.8075	3.939	2.7637	2.5234	2.3599	1.7907	2.4791	2.3239	2.951	2.0796	3.2098	2.9396	2.7165	3.3916	2.3651	3.087	1.9563	2.3486	3.812	3.2511	2.5569	2.9662	2.4391	2.8342	2.6906	2.0181	1.9994		Participant 11	47.4663	10.2859	7.976	6.6837	5.269	4.1326	3.2206	2.6536	2.3976	2.041
	Participant 12	2.0166	2.4899	2.3924	2.0665	2.8396	2.5004	2.1882	2.4941	1.7578	4.0836	2.9748	4.3762	1.8428	3.4649	1.8169	3.0228	2.8997	2.1398	2.1735	3.171	3.0503	2.3988	2.0852	3.3315	2.1777	3.5167	2.106	2.7337	2.4204	2.8551	2.901	2.8125	3.1952	4.0592	3.3945	4.251		Participant 12	45.7151	16.0994	8.8849	6.2505	5.1497	4.1252	3.0181	2.3236	1.9048	1.5547
	Participant 13	3.3352	3.2619	1.9815	1.9221	2.9534	3.5633	3.3329	2.0586	2.5748	4.1895	2.2989	3.1064	1.438	3.0673	1.931	2.7449	2.8388	3.4352	3.7257	2.8642	2.6298	3.1874	2.7132	2.4037	2.2882	2.947	2.8019	1.3885	3.7097	2.3282	2.189	2.2245	3.8678	2.4035	3.5702	2.7238		Participant 13	62.5193	7.543	8.6106	5.4769	3.55	2.8917	1.9034	1.5121	1.2419	1.0812
	Participant 14	3.7693	2.2756	2.3647	2.2262	2.2847	2.1275	3.0024	1.8723	2.2101	2.9853	2.5493	4.0388	3.2229	2.8533	2.3098	3.4602	2.7454	3.8043	2.8331	3.3735	2.3405	2.4668	2.4764	2.026	2.2328	2.4057	2.3464	3.6185	3.0083	3.8086	1.7686	2.2427	3.3016	2.9664	2.7538	3.9285		Participant 14	50.6846	13.3694	9.348	7.1003	4.5471	3.7057	2.7385	2.0796	1.7236	1.2873
	Participant 15	3.4011	1.9531	2.2996	2.5563	3.0302	3.1873	2.4485	2.9447	2.015	2.8084	2.4903	3.4152	3.0183	3.4872	4.651	3.6714	3.3203	3.7237	2.9944	2.7389	3.1625	4.5312	3.9236	2.9241	2.3468	2.0009	1.8573	2.2431	2.0146	1.6527	1.8274	2.7621	1.9434	2.7963	1.6829	2.1761		Participant 15	50.0233	14.0521	8.7032	6.8399	4.6143	3.5908	2.6941	1.993	1.7585	1.3429
	Participant 16	2.6634	3.6496	3.476	2.5408	2.5751	2.7843	2.4596	3.2869	2.8416	3.0688	2.6181	3.0335	2.729	2.8731	2.0505	1.6667	2.4274	2.0257	3.5823	3.9752	2.4555	2.3141	3.0173	3.0273	2.3262	2.5858	2.4934	3.0739	3.021	2.5054	3.0201	3.5453	2.679	2.7336	2.7068	2.168		Participant 16	50.7393	13.5798	9.6261	6.9084	4.6179	3.6312	2.9439	2.1305	1.6013	1.1405
	Participant 17	1.5188	2.5112	1.7061	3.1674	3.1781	3.6964	6.1682	5.9917	5.59	5.3464	3.1479	2.2192	1.8891	1.786	1.7515	1.9673	2.0844	1.7782	1.5571	2.2156	1.7873	3.0352	2.2675	4.4634	5.3556	5.3972	3.3648	2.5049	1.4579	1.3526	1.717	1.5899	1.9874	1.0722	1.84	1.5365		Participant 17	56.4916	11.1234	8.2049	6.0088	4.4096	3.3801	2.8199	1.8651	1.3366	1.1854
	Participant 18	2.5946	2.3528	3.2816	3.4013	2.7339	2.4907	2.5151	2.6722	2.5387	2.6944	3.5212	2.5087	2.6105	2.1642	2.5481	1.8468	2.7235	2.2067	2.8011	2.509	3.1575	3.1755	2.7714	3.3625	3.1177	3.2219	3.9143	2.4396	2.51	2.1769	1.9282	2.4046	3.4441	2.8837	3.1445	3.6325		Participant 18	43.557	14.2742	11.1267	8.0898	5.3146	3.8723	3.3729	2.5324	1.7849	1.6251
	Participant 19	2.508	1.8539	2.1636	3.3048	3.0274	2.8562	3.4226	2.1823	1.6376	2.2642	2.0443	3.0283	2.2062	4.7692	4.6394	2.9621	4.3212	3.1163	3.2917	2.4178	2.7115	2.6426	2.6478	2.8739	2.6439	2.037	2.4374	2.8013	2.9399	4.4691	1.9898	2.1926	1.9426	2.0623	3.3039	2.2876		Participant 19	49.6483	13.4452	8.9989	7.7071	4.4879	3.201	2.7635	2.1821	1.8029	1.4315
	Participant 20	3.1699	2.8482	2.7853	2.8022	2.0809	2.0844	2.4369	1.9031	2.1236	2.4632	2.4066	3.0631	2.7279	2.7524	2.9377	4.014	3.0733	3.3161	3.5308	2.1418	2.7457	2.7287	3.1937	3.2122	3.04	3.0875	2.7555	2.1605	3.3726	3.0291	2.2098	2.4395	3.0349	2.3769	2.9278	3.0243		Participant 20	44.3732	14.3848	9.297	8.2921	5.2685	4.1047	3.5916	2.6406	1.9559	1.5899
	Locomoting - Across TRs																																						Locomoting - Within TRs
	Direction (°)	0	10	20	30	40	50	60	70	80	90	100	110	120	130	140	150	160	170	180	190	200	210	220	230	240	250	260	270	280	290	300	310	320	330	340	350		Direction (°)	Peak direction	Peak + 10	Peak + 20	Peak + 30	Peak + 40	Peak + 50	Peak + 60	Peak + 70	Peak + 80	Peak + 90
	Participant 1	2.8121	2.3028	1.7013	2.2435	2.2506	2.2062	2.3177	3.5275	3.16	2.9817	3.3044	3.7818	3.6533	2.7969	2.9753	2.5388	2.5134	2.4309	2.1998	2.1515	2.4355	2.8441	3.1131	2.3282	3.1089	3.121	3.2892	2.4901	2.6035	2.8994	3.4165	2.3865	3.1405	2.8402	3.339	2.7947		Participant 1	50.8488	14.2449	10.8138	5.9101	3.7722	2.7258	2.374	1.9014	1.3385	1.1601
	Participant 2	2.3037	3.1504	2.3126	3.2038	2.7456	2.4367	2.0885	3.5935	3.4204	2.4919	3.0195	3.0294	2.897	3.3702	2.9769	2.3477	2.1091	2.4551	1.9549	2.3064	3.2541	3.4757	4.5267	2.8353	2.6353	2.4622	2.0956	2.2427	3.2547	2.8944	2.7292	3.0609	2.4185	2.3505	3.1952	2.3558		Participant 2	56.5676	16.0546	8.6622	5.3193	3.3455	2.2881	1.8341	1.3006	0.9902	0.7684
	Participant 3	2.2397	2.062	1.8474	3.2485	4.4032	2.0254	1.1352	2.4429	2.0632	3.0886	5.5999	3.2479	3.1491	1.6784	2.1512	2.4626	2.996	3.2416	2.115	2.1653	1.3565	3.9843	2.9613	2.8808	3.2945	3.091	3.2054	3.0466	4.4082	2.6163	1.7096	2.0262	2.5558	3.2486	4.0165	2.235		Participant 3	68.2476	13.1508	7.7341	3.2667	1.9994	1.3664	0.9162	0.712	0.6003	0.3623
	Participant 4	3.4302	2.8366	2.8341	4.2783	2.7866	1.5962	1.8132	2.6684	1.9753	2.3217	2.8921	3.6549	2.6858	3.3349	3.005	3.0157	2.8379	3.4717	3.2796	2.3367	4.0038	2.2337	2.0714	2.0999	2.9414	1.5026	2.4331	2.07	3.2912	3.0761	2.7239	2.4889	2.4393	2.9137	2.7937	3.8624		Participant 4	58.4488	15.4609	8.5706	4.4261	3.3159	2.3895	1.5893	1.0907	0.8498	0.6769
	Participant 5	1.8242	3.6527	2.6111	2.355	2.2272	2.8751	2.0861	2.1792	2.7354	2.7989	5.2283	2.1829	3.7656	3.0848	2.3465	1.8786	2.4404	2.4653	2.2835	3.4164	2.9276	2.365	4.9131	1.7275	2.5887	2.6112	1.9777	1.8685	1.8419	3.116	3.5718	3.1762	2.3597	2.3873	4.1773	3.9531		Participant 5	74.0386	10.7379	6.1735	2.4216	1.7625	1.4956	0.8224	0.6402	0.4136	0.3321
	Participant 6	3.4194	4.1502	2.2875	2.6126	2.1811	2.9363	3.6221	3.975	2.5975	2.4482	2.2443	2.4193	3.1822	4.6652	2.2243	1.7324	1.6882	1.8555	2.5288	4.3976	2.1609	2.4355	2.1108	3.112	4.28	4.7203	2.5341	1.9495	1.939	2.3254	2.5341	3.4748	2.7693	2.0266	2.0749	2.3849		Participant 6	48.2512	12.9712	9.1193	6.3808	4.7569	3.6743	2.965	2.2221	1.7859	1.6633
	Participant 7	3.4678	2.1628	2.6492	3.1348	1.6011	2.6718	3.3459	2.827	4.3454	4.3784	2.4426	2.7737	2.5298	1.8206	2.0123	3.1512	3.0555	2.7795	1.8335	1.5682	2.419	3.0229	2.3454	3.9504	3.8546	3.4052	1.6895	4.4337	3.7369	3.679	1.539	1.735	2.462	1.6045	1.6679	3.9039		Participant 7	75.2123	13.5485	4.8281	1.5005	0.891	0.681	0.524	0.3353	0.267	0.4303
	Participant 8	3.8194	3.765	3.0912	2.6741	1.968	2.473	2.1006	1.8811	1.9623	2.8889	2.053	3.2611	2.4729	3.3984	3.4068	2.755	3.3228	3.4785	2.6128	2.6059	2.6907	2.7488	2.4827	2.6475	2.8124	2.3723	2.1101	1.9716	2.2656	2.8827	3.6918	2.7135	2.7121	2.8458	3.3205	3.7413		Participant 8	56.5455	14.5384	9.9984	6.3059	3.383	2.5498	1.4568	0.9312	0.8583	0.6539
	Participant 9	3.6802	2.4326	2.0949	2.1863	2.048	3.2197	2.4563	2.9601	1.132	2.1291	2.42	2.6702	3.2725	2.9963	3.6481	3.4716	3.6464	4.0966	2.3622	2.5532	3.2061	3.2199	1.8753	2.1339	1.9328	3.4545	1.7095	2.9255	1.3384	2.7501	4.1558	2.6838	3.4686	3.6608	4.2602	1.7485		Participant 9	81.5246	5.5774	4.9289	2.4485	1.5192	0.9494	0.7404	0.5323	0.3384	0.2638
	Participant 10	1.4337	2.7546	2.5119	1.6436	2.515	3.3513	4.0649	3.3259	1.5783	2.649	2.3267	1.5062	2.3954	4.3757	5.0163	3.7257	3.5356	1.9193	2.451	2.5508	2.1039	1.6642	2.2778	2.3259	3.4221	3.7428	2.1718	1.6403	2.1239	1.6078	2.7765	4.3801	3.4618	4.5848	3.7243	2.3611		Participant 10	70.3246	8.7368	7.003	4.2367	2.7902	1.7302	1.3792	1.4422	0.6728	0.4765
	Participant 11	2.1253	1.6569	2.4052	2.3599	3.7747	4.5479	3.6186	2.5403	3.665	3.3992	2.8056	2.8051	2.893	2.3295	1.6156	1.6809	2.3338	2.5886	2.673	3.1011	2.8548	2.8541	4.0007	2.1746	3.923	2.3378	3.0038	2.3192	3.215	3.6125	2.7456	2.5222	2.43	2.8868	2.7268	1.4742		Participant 11	72.8073	8.6636	7.604	2.9041	1.8959	1.3625	0.7534	0.739	0.6004	0.5529
	Participant 12	2.4887	2.4883	2.2162	2.1439	3.1957	2.5928	1.886	2.3225	2.6381	2.8932	3.1266	3.0131	2.7177	2.6721	3.1599	3.6152	3.1907	3.1099	2.2669	3.073	2.6979	2.4744	1.9546	2.3683	2.9024	2.5736	2.2109	2.9626	2.1383	2.3132	4.2433	3.0478	3.4823	3.4332	3.3184	3.0682		Participant 12	59.3284	12.3974	9.0263	4.2168	3.1982	2.0925	1.6664	1.5602	1.0533	0.9431
	Participant 13	2.1527	3.2522	2.5638	4.7954	3.526	3.1966	3.4655	2.3869	2.9425	2.2024	2.9105	3.1069	2.0128	1.9288	2.5963	1.7913	1.4238	3.5348	2.9658	4.2083	3.2073	3.195	2.5905	3.4198	2.8508	2.1798	2.5849	3.1611	2.442	3.1761	2.9622	2.5464	1.9415	1.7574	2.7746	2.2473		Participant 13	67.7626	8.6845	9.6479	4.894	2.4655	2.1449	1.2258	0.6478	0.4596	0.3717
	Participant 14	4.2647	1.5851	1.4768	2.0362	2.1827	2.5157	1.8992	0.9401	1.5846	3.1149	4.9465	4.8338	4.3867	4.099	2.2413	2.5957	2.1459	2.7487	3.555	3.0464	1.8544	1.4837	2.0703	1.4649	1.9132	2.0352	3.4267	2.9014	3.9066	3.8224	3.429	1.5986	2.7791	4.1257	2.9816	4.0083		Participant 14	86.8392	5.8333	3.5206	0.9527	0.5212	0.671	0.4031	0.2671	0.2001	0.1261
	Participant 15	2.9141	3.1297	3.0129	2.8521	2.229	3.1134	2.7007	2.8562	2.2527	2.6616	2.2546	3.0756	2.7438	2.8007	3.5037	3.0485	3.6119	2.9125	3.189	2.1405	2.433	2.8675	3.3954	3.0188	2.3565	2.1047	2.2061	2.4664	2.6065	3.1218	1.4441	3.8522	3.4347	3.1968	2.2944	2.1977		Participant 15	62.4544	13.6605	8.64	4.303	3.0797	1.7343	1.3399	1.0471	0.7412	0.6246
	Participant 16	2.3848	4.6916	2.9345	2.2283	2.6673	2.5528	2.9145	3.6635	2.6162	3.4687	2.6956	1.846	2.8122	3.4786	1.9678	1.2734	2.2456	2.7269	3.0639	4.0608	3.0518	3.079	3.5032	2.4555	2.9244	2.6804	2.4827	2.4627	2.5588	2.2486	1.4482	2.4249	2.9289	3.09	3.2255	3.1426		Participant 16	76.8147	8.4452	5.964	2.3938	1.8353	1.1824	0.886	0.7935	0.3013	0.2668
	Participant 17	1.8233	2.1943	1.2129	2.9175	3.2282	3.572	4.9553	5.2472	3.1065	3.3599	2.0907	2.604	1.8716	1.913	1.9826	2.3586	2.7577	3.3675	1.826	2.0405	2.0664	3.3194	2.7348	2.829	5.9592	3.9272	3.5936	2.2049	1.7608	3.3764	2.976	2.118	3.0152	1.2741	2.6417	1.774		Participant 17	83.5645	5.2018	4.0131	2.7466	1.4677	0.8689	0.67	0.5308	0.2931	0.2128
	Participant 18	2.6066	1.9599	2.8046	3.1346	2.2327	2.1745	2.5632	2.8403	2.4226	2.9754	4.1113	2.5694	2.5618	2.4692	2.1466	2.6402	2.7564	2.6799	3.6167	3.5748	2.7123	2.7156	2.3579	2.7508	1.8901	3.0942	3.1219	2.2678	2.7756	2.3463	2.9163	2.5312	2.7439	3.2699	3.7306	3.9351		Participant 18	62.8491	12.7587	8.9813	5.0544	2.6583	1.87	1.3145	0.7781	0.7488	0.545
	Participant 19	2.9672	2.1937	2.3666	3.0945	3.0135	2.7759	2.8441	2.9609	2.0741	2.4115	3.9774	2.3646	2.5351	2.9413	3.7738	2.4942	4.0783	3.2085	2.9832	2.2976	2.0426	2.2492	2.4929	2.1014	2.2186	2.6424	2.5911	2.9458	4.1096	3.3812	2.2749	2.6858	2.9345	3.3149	1.9027	2.7564		Participant 19	55.7289	14.2304	9.978	5.7098	3.2455	2.485	1.9027	1.5345	1.0683	0.8786
	Participant 20	2.6293	3.1535	4.6603	3.8568	3.39	2.3884	2.2297	2.2145	2.8273	3.5291	1.7841	2.8076	2.4625	2.9134	3.2691	2.6168	2.5424	3.2961	2.8895	1.8606	2.572	2.7127	3.064	3.3595	3.4615	2.7506	3.0649	2.251	3.4075	2.5508	2.1064	1.5661	2.0251	2.7304	2.0198	3.0368		Participant 20	62.3042	15.6458	5.8245	3.6033	2.6485	1.8983	1.4653	1.3057	1.0458	0.856
[truncated: 13 more columns]

## Sheet: Supplementary Figure 2
Supplementary Figure 2
	A) Memory error across trials for low-error and high-error participant groups																						B) Mean group difference		C) Learning slopes		D) Number of trials
		low-error participants										High-error participants
		Participant 1	Participant 2	Participant 3	Participant 4	Participant 5	Participant 6	Participant 7	Participant 8	Participant 9	Participant 10	Participant 11	Participant 12	Participant 13	Participant 14	Participant 15	Participant 16	Participant 17	Participant 18	Participant 19	Participant 20		Group difference:		low-error participants		low-error participants
	trial 1	62.4332	51.3588	33.3546	49.5384	24.0208	48.8296	36.7648	67.6619	24.5585	73.2483	44.4914	51.2885	35.1442	58.697	51.5554	58.4981	50.009	53.5101	59.2598	66.55		5.7235		-3.8392		249
	trial 2	65.1471	42.9809	37.0537	45.8594	31.0216	51.671	38.8866	57.9501	23.2499	71.1311	45.4198	65.5385	36.7622	58.634	53.8634	55.9445	54.9859	58.2408	59.4204	67.3113		9.1169		-4.7961		183
	trial 3	68.6392	51.0576	32.12	48.133	28.8329	45.0135	31.7338	56.382	22.2431	77.8303	43.9684	53.0835	43.7118	66.4362	57.557	62.6927	49.3144	55.79	60.1127	68.5556		9.9237		-2.604		173
	trial 4	61.5038	48.9073	31.3359	52.0755	29.3157	59.1704	30.2912	64.0773	21.4234	76.7875	43.6878	56.7986	43.4588	61.1534	67.9427	68.406	52.5488	67.5111	68.8895	67.1759		12.2685		-16.2943		137
	trial 5	51.9684	48.7605	22.2946	48.2038	25.3481	50.2219	44.1592	69.1091	23.1542	83.5837	37.3585	51.082	42.6296	59.8477	59.1859	59.7214	52.3895	61.3906	62.8111	68.6967		8.8309		-8.0441		200
	trial 6	49.9763	54.5506	26.9968	44.0294	22.7116	33.8615	41.1554	67.5552	23.7473	73.554	33.9601	55.1527	27.1364	57.2863	66.6415	57.1986	51.9734	58.3794	42.8166	65.7134		7.812		-3.2348		233
	trial 7	53.4375	51.0393	27.6634	44.5084	17.1093	30.2567	46.9445	62.4892	28.5512	60.4924	33.5557	42.1473	36.195	54.7064	77.9531	58.7989	47.5367	58.7514	48.5618	66.1434		10.1858		-9.3224		204
	trial 8	51.2189	51.7834	22.1991	49.7447	19.5777	22.3219	42.7457	57.0607	27.9303	42.6882	37.2948	38.5428	29.6045	46.208	79.389	54.713	47.5432	61.499	56.268	73.0284		13.682		-8.0307		231
	trial 9	49.3323	40.1733	17.57	46.8799	32.5649	8.8417	40.9988	51.6197	24.1679	27.3645	50.909	31.6868	33.5324	55.7696	73.8008	38.5078	46.5126	66.6678	61.6823	59.6139		17.917		-1.9484		217
	trial 10	44.7876	40.7008	16.7475	62.2491	36.6275	9.2687	38.2682	45.3311	23.2279	22.7938	58.1867	27.2831	40.3879	56.4414	64.3287	40.3667	40.6793	76.12	60.6931	60.2702		18.4755		-13.5054		145
	trial 11	39.0077	22.8443	15.4453	77.6664	50.0981	10.4483	54.9533	38.1863	24.1673	18.6826	59.6283	36.1234	52.5241	45.563	68.4908	38.0301	42.9356	66.6321	63.0769	71.3049		19.281
	trial 12	32.4948	25.6797	12.436	87.9909	54.6736	11.2176	56.9284	41.5833	18.2182	19.6521	72.4906	34.0841	58.1004	39.74	57.837	34.3267	47.3969	75.0162	49.0467	74.0899		18.1254		High-error participants		High-error participants
	trial 13	22.4836	29.2834	10.3982	72.0829	48.5181	12.907	64.433	40.9585	19.898	25.9429	63.4556	49.1884	71.9923	38.4267	41.2529	34.0259	48.1857	73.0255	45.1634	64.2773		18.2088		-5.6025		211
	trial 14	32.7113	38.0809	10.5138	63.0767	37.0932	11.9932	63.3576	43.2348	19.9389	34.2766	53.6282	57.7547	70.2637	26.7977	36.2398	42.8422	44.4796	64.8447	32.8719	70.9824		14.6428		-8.6057		243
	trial 15	32.8829	34.577	9.3041	47.6034	35.431	12.6266	51.6673	28.8358	20.5247	24.8001	49.1091	68.7553	59.006	39.783	43.1925	49.3117	39.8563	51.7459	31.2684	55.2232		18.8998		-22.0731		103
	trial 16	25.9273	43.3458	8.4957	46.5963	26.7925	14.3084	52.2645	29.0911	14.4565	28.7866	61.2909	63.9946	57.7375	37.716	31.4342	51.3874	33.0032	59.1964	30.5642	51.7328		18.7992		-20.0881		145
	trial 17	29.7724	41.8588	11.0517	32.6469	23.2629	15.7521	40.5737	31.2832	25.6799	28.7036	53.9747	78.7612	42.4506	49.4457	29.1117	59.3537	26.9557	55.771	34.3046	51.2109		20.0755		-4.7294		230
	trial 18	31.9981	29.7692	11.6818	29.9463	24.9122	16.8244	41.4822	42.2228	24.4106	23.0421	46.9465	71.1699	47.0522	58.5074	31.4578	48.1975	27.6596	51.4544	33.5284	64.8244		20.4508		-17.7183		136
	trial 19	20.5373	21.8842	12.9478	25.2669	28.6643	17.2265	36.0612	29.5404	25.7057	20.7574	38.6873	59.4667	51.1352	68.9057	25.5813	52.5131	31.621	42.6507	32.2649	62.4958		22.673		-14.5822		96
	trial 20	21.1383	20.2154	13.1275	25.6164	29.5809	17.316	39.0303	29.7994	22.3993	20.9743	45.8597	48.4535	51.466	55.6431	28.5401	43.7214	37.6574	49.4997	42.5664	67.4686		23.1678		-21.3957		129
	trial 21	27.4396	11.1193	11.0079	20.1944	27.6543	12.5174	37.7562	43.9273	27.9918	21.4864	32.8351	43.5585	40.4479	55.4413	32.2802	42.8211	36.8378	52.6389	42.7234	55.634		19.4124		-14.7646		182
	trial 22	24.0891	10.9429	7.6243	23.4282	26.0912	11.8033	52.058	42.886	30.7275	27.0818	30.9725	29.5931	52.6229	41.5579	35.693	33.8453	36.6873	44.7722	41.0631	44.2394		13.4314		-9.6284		198
	trial 23	26.9261	7.9161	7.5816	25.9087	25.0186	8.0671	47.6345	38.6631	29.8501	30.0354	29.5479	22.9895	42.3372	41.7978	47.9926	36.3902	30.0029	37.0484	41.7618	43.2628		12.553
	trial 24	30.6969	10.3537	8.6747	26.4523	19.9556	7.4013	56.0819	53.2064	28.39	22.2268	30.4991	22.2564	37.1999	30.2122	49.2473	29.2546	31.8059	41.8056	41.9553	48.9462		9.9743
	trial 25	31.8724	13.697	8.8022	22.9878	21.7363	8.8294	62.5901	52.3368	27.9032	28.7184	21.1896	20.676	35.9269	39.2783	46.3775	27.9512	24.4508	41.6106	45.0404	43.1307		6.6158
	trial 26	25.4096	16.8515	10.0307	14.6764	31.1805	10.2029	51.6191	37.4629	27.0974	25.5982	16.4775	19.7645	44.9788	45.3946	41.3352	25.6166	31.3831	34.2843	61.2447	56.053		12.6403
	trial 27	24.6851	18.2333	9.9189	16.0819	30.9786	11.157	43.0604	32.8821	14.5747	20.6126	25.4732	17.0379	35.7141	45.2318	34.3408	21.9073	26.3419	34.1566	62.5729	51.6825		13.2274
	trial 28	20.4451	18.0384	8.8321	14.2803	39.5805	12.1713	50.4814	28.8917	17.2181	18.426	42.3963	17.1971	30.6708	41.8028	20.788	28.0655	28.0208	42.745	54.0263	37.2874		11.4635
	trial 29	20.359	15.3001	5.621	22.0993	42.5058	11.5938	37.7932	16.002	18.7604	20.1445	43.1175	18.7836	30.7207	48.8712	18.4506	22.2961	24.0593	41.0186	63.0622	28.7109		12.8912
	trial 30	16.5291	13.841	5.4748	26.3932	49.4912	9.5415	35.5184	18.5186	18.6905	14.0826	47.9343	24.0664	32.8566	53.0565	15.9894	33.1561	31.6359	34.5185	46.4732	42.0399		15.3646
	trial 31	17.2609	12.4324	4.0598	24.7081	47.0298	8.2879	33.0569	21.003	16.9229	13.2917	50.3888	16.9465	26.229	53.4265	28.3339	31.6244	25.6205	40.5791	29.6578	31.1624		13.5915
	trial 32	18.1021	12.4638	6.3199	19.8206	50.3025	8.8773	32.7426	24.6647	37.127	13.389	35.8481	26.8383	29.3908	63.0686	31.7722	33.862	25.8508	48.5828	32.3793	43.0207		14.6804
	trial 33	19.0801	14.2873	8.7837	20.0333	55.9984	8.3371	25.5331	26.1391	39.9711	13.9239	21.2149	36.3414	26.9139	55.4269	34.8738	31.7001	24.1081	39.7997	40.3111	45.4547		12.4058
	trial 34	16.1939	15.8753	9.6223	13.4524	55.5322	8.2524	27.9863	23.7811	38.4067	11.0696	26.8769	37.625	27.1973	45.4084	36.007	35.0453	26.2275	36.2219	37.6206	41.632		12.9689
	trial 35	13.941	14.9353	9.4898	11.8445	55.0976	7.8942	21.5219	30.6456	40.2841	12.4854	22.6191	32.7351	25.6361	31.2807	32.7257	25.312	17.8864	46.4747	50.8151	32.4448		9.979
	trial 36	14.5879	19.2117	10.1238	11.2975	45.0647	10.6051	22.8149	30.8615	38.8042	14.7746	20.6524	40.7481	23.5265	36.3975	27.8979	27.097	23.0886	36.9396	54.0879	29.7669		10.2056
	trial 37	14.2078	17.7587	10.1191	24.8484	43.0729	11.1965	17.2078	26.9916	20.6624	15.468	21.2105	32.3292	17.2305	23.7529	28.1731	24.5579	33.1282	30.91	65.2951	18.3032		9.3357
	trial 38	14.3631	14.902	8.666	24.2713	38.354	11.8455	14.9428	23.5689	15.9084	32.3815	21.136	23.9397	20.0216	33.0386	23.4981	15.7309	32.1113	29.7375	54.6435	19.9132		7.4567
	trial 39	15.212	13.1955	9.612	21.2027	41.6362	12.2936	29.9977	23.7817	15.3388	34.2448	24.1092	31.6092	23.379	53.8521	23.739	11.5062	25.8452	27.5603	49.3752	33.2783		8.7739
	trial 40	18.8293	14.0213	10.2428	19.5186	31.0205	13.9074	30.3906	15.7345	15.5819	29.9761	30.0077	34.9864	41.1842	65.9729	22.7841	21.9366	27.8601	25.7478	40.0149	30.3124		14.1584
	trial 41	20.1266	8.5029	9.5311	22.7961	28.4638	12.0251	27.6266	11.3973	14.7108	27.8717	32.6766	29.4083	41.8297	50.3603	14.3401	24.3827	19.2123	34.0245	34.72	35.2629		13.3165
	trial 42	20.726	9.3886	8.3926	10.0325	38.4255	11.0288	41.268	13.8126	12.0449	26.8441	35.4309	31.1422	43.3416	63.2655	12.7239	24.383	22.7286	44.9555	32.9237	36.4886		15.542
	trial 43	20.1425	11.7648	7.8042	11.9548	46.7632	13.1093	39.9356	12.4656	16.676	9.3424	38.1698	30.5692	39.9915	54.7289	17.8812	25.3672	43.0566	46.3541	32.7792	38.3142		17.7253
	trial 44	18.9976	12.1436	8.0113	13.5379	55.3173	12.5938	38.85	16.0796	15.5016	8.8063	25.8916	25.8121	34.832	34.6951	18.953	28.0447	48.773	45.9888	28.6055	23.0593		11.4816
	trial 45	17.2541	14.1168	7.6616	13.4745	55.3493	11.3449	38.1824	14.1245	12.3107	10.256	17.8134	26.6366	14.9723	34.4125	19.5535	18.9681	51.0186	38.3418	36.7665	21.2679		8.5676
	trial 46	13.9905	13.8566	9.0546	10.6114	66.5873	13.7327	41.7288	15.3648	13.686	14.3421	19.3452	23.3597	16.282	32.9108	21.4723	17.2435	57.4314	29.1333	38.2189	21.261		6.3703
	trial 47	15.364	13.1766	8.5142	10.1902	57.4029	13.5942	29.8144	12.6792	14.3169	13.8656	16.6388	27.5441	13.0246	25.2034	26.7312	18.5354	43.9177	17.199	22.8098	22.3137		4.5
	trial 48	14.1476	13.1984	10.2349	10.1425	37.5487	10.6972	32.6069	11.1503	11.0535	13.0617	19.2594	38.6268	18.9422	29.3679	27.8601	20.0191	30.5854	16.2213	35.6346	25.5717		9.8247
	trial 49	13.6628	12.5261	12.3228	9.8677	25.9113	10.6337	19.132	16.6905	10.8917	12.6482	20.1607	32.9238	17.576	41.9318	28.388	16.9675	31.4698	16.1612	39.4441	29.8391		13.0575
	trial 50	16.5434	10.9573	13.0905	9.5553	27.1327	9.8051	17.0732	17.4565	14.3939	22.5446	32.2495	28.4615	18.3654	35.1581	30.425	14.3791	30.0793	12.6656	44.5195	46.2529		13.4003
	trial 51	17.3453	11.8572	13.8169	9.4943	16.9443	9.5032	13.0528	18.4245	17.5728	18.88	39.5228	31.379	17.6737	47.9376	35.1096	11.175	45.142	13.1462	46.9744	40.7676		18.1937
	trial 52	12.6934	12.7265	12.6727	8.5976	15.3496	7.9237	12.4437	20.8515	17.9817	17.4557	39.2045	23.6278	19.0189	62.8142	36.4589	8.7747	51.2489	10.6766	47.1788	46.7564		20.7064
	trial 53	13.0578	12.1641	10.225	8.7271	16.0958	7.7163	12.1347	21.0661	15.9889	17.0511	38.829	12.1002	13.9032	69.7825	42.6576	12.8474	45.8586	13.4495	47.9023	42.7359		20.5839
	trial 54	15.6787	13.4414	7.9027	8.8859	13.892	9.1276	12.1581	16.0705	19.1385	23.5344	39.0234	22.5237	16.2295	69.9583	45.0818	27.3257	43.604	13.7691	44.7178	38.9809		22.1384
	trial 55	13.0675	15.4081	8.1621	10.5913	12.2584	12.2681	13.2177	27.2399	17.6956	13.0041	29.9903	25.0786	16.5055	66.3909	55.3897	32.4618	41.1544	18.9473	26.5349	35.5048		20.5045
	trial 56	12.8087	18.5838	5.8486	9.793	13.983	9.7987	14.8345	25.9446	18.2153	12.9941	21.067	33.2686	13.4274	67.0706	49.3126	44.6171	19.3041	17.8148	33.3256	50.7157		20.7119
	trial 57	12.5241	16.9204	6.8875	12.2254	16.8523	9.9681	19.8984	26.3233	18.745	14.6889	24.5407	37.5504	12.571	47.5883	46.9725	58.4525	20.8617	20.5668	46.4069	55.3361		21.5813
	trial 58	12.2879	15.4893	9.8915	11.167	16.4152	12.2945	19.9446	29.5955	19.0955	14.3963	28.184	39.2681	10.389	35.2587	36.4268	54.902	20.4732	17.2758	34.1803	62.9894		17.877
	trial 59	13.5797	17.0488	9.3651	12.3352	16.3676	11.0632	19.2918	25.6489	17.8688	10.6486	28.7802	30.0072	10.022	23.2132	34.2613	41.2735	16.0687	17.0246	32.1206	72.036		15.159
	trial 60	14.1058	14.7637	8.1539	10.0111	17.1091	8.8368	17.2644	14.8367	17.1613	11.0424	31.0405	29.035	8.3163	37.9576	26.7954	42.356	19.1922	16.6209	33.6292	70.8164		18.2474
	trial 61	13.1264	10.8944	10.4493	11.3628	17.6209	9.0085	16.6203	16.6959	11.7869	10.9336	32.2717	19.4159	12.0198	26.0056	30.8389	31.331	28.4783	18.9968	33.6357	55.2506		15.9745
	trial 62	13.306	12.1649	10.316	10.8208	13.1925	8.9973	13.2638	15.5463	11.2934	11.466	31.7659	18.5506	14.8144	26.079	31.677	17.6001	21.047	16.6007	31.4375	42.2926		13.1498
	trial 63	16.6307	12.7735	8.3117	11.2673	22.5862	7.5007	13.3171	14.241	11.5209	11.3072	19.8665	19.3764	18.361	37.5675	33.0848	15.7163	20.4253	18.4843	31.8995	26.6162		11.1942
	trial 64	18.1792	11.6941	8.0851	10.0296	22.674	7.0952	12.9661	17.2533	9.5075	11.1148	20.1074	19.8551	20.6634	37.9436	36.5783	15.3733	24.1269	26.7226	33.7414	18.5417		12.5055
	trial 65	17.4104	11.9101	8.6607	11.231	20.8645	8.4608	18.1931	19.9167	9.5589	12.7431	18.5924	28.9922	22.9418	20.6614	30.2376	8.9333	20.1533	21.5165	33.4544	16.6066		8.314
	trial 66	18.4485	12.5112	5.9933	9.5087	19.8044	7.8344	19.3714	18.6019	13.1034	14.0204	22.5026	27.3898	22.3178	23.7707	30.7547	8.8	11.7934	17.3535	31.5763	16.9368		7.3998
	trial 67	18.1815	12.8215	5.9303	10.2215	21.2526	8.8015	22.5536	16.8121	11.9797	17.5359	25.0291	27.2506	22.2242	23.654	26.421	8.9702	18.1981	17.2325	29.2204	23.6146		7.5725
	trial 68	15.9664	13.6262	5.5769	10.6316	10.6863	9.4272	20.2202	13.619	12.0747	19.2234	26.977	24.5893	19.746	22.9464	23.102	8.7834	17.2469	20.5647	29.11	29.1438		9.1158
	trial 69	11.7847	14.3906	5.3001	10.1013	9.2787	10.4227	21.262	11.4729	12.8309	18.5969	31.2098	35.5335	17.197	21.2739	17.1417	11.7296	14.5765	13.593	43.0301	47.6062		12.7451
	trial 70	9.2247	18.2847	4.4728	8.7561	9.2785	12.5862	21.2579	7.2548	12.8155	16.9517	29.3213	28.1191	15.588	29.2913	20.0216	12.3881	16.1814	15.1688	41.7986	37.472		12.4467
	trial 71	9.0404	17.0584	4.987	10.8924	8.4764	14.7636	19.2023	7.228	11.1351	16.2593	23.8716	30.9669	15.4401	24.9654	14.6268	11.2561	18.0614	15.5875	33.8344	56.131		12.5698
	trial 72	10.7701	17.6672	4.6967	9.6111	8.537	12.5949	15.7855	8.3542	14.4971	13.1897	17.635	37.4157	14.6339	28.3549	14.6375	14.3528	13.0224	15.1261	26.7343	57.6482		12.3857
	trial 73	9.9001	16.9237	5.3832	7.5906	12.3362	11.8552	20.9425	8.7061	13.3746	14.8664	19.6866	37.1692	16.0714	21.1813	18.039	18.2994	18.504	10.7797	25.0471	67.0649		12.9964
	trial 74	9.9675	15.7499	6.6157	9.5798	13.8961	12.0505	19.7373	7.5671	12.4502	14.1698	24.1493	25.3804	14.8345	21.1357	15.0971	19.5315	21.6688	8.1943	11.2648	66.2161		10.5689
	trial 75	9.6017	15.0727	7.2583	12.0114	15.3981	7.8406	16.7668	10.5284	12.5486	11.9068	27.7446	25.5313	14.1291	14.0086	15.6362	20.0589	22.5993	7.2133	14.3451	67.4924		10.9826
	trial 76	7.8922	14.8497	6.4978	10.6033	14.8709	7.1766	17.6046	21.7414	11.4158	13.6901	27.9006	23.474	18.9077	16.5612	17.232	19.0598	22.5463	6.389	14.3671	64.9507		10.5046
	trial 77	9.0366	14.3595	5.9604	9.8366	13.6885	8.6948	17.3811	21.4721	8.593	13.7741	30.6874	17.7251	21.6676	12.2332	15.8385	17.436	27.6912	9.7657	15.7668	56.8764		10.2891
	trial 78	8.0571	14.0537	5.5487	11.1435	9.139	12.5119	14.1728	22.0609	10.3567	10.6535	27.6144	19.5992	22.1489	9.8157	14.9766	17.0424	20.9119	9.077	24.2013	46.8107		9.45
	trial 79	12.7887	17.0229	5.1492	9.3366	8.0716	11.9576	13.8917	22.4611	12.5624	9.3763	17.3873	17.4098	23.4144	24.49	16.0253	15.1105	28.7292	9.5457	25.9198	27.9923		8.3406
	trial 80	13.8936	13.489	4.8755	8.9429	7.7696	11.7084	14.3348	19.4494	12.268	9.8269	15.6216	27.9994	24.964	26.4023	12.2651	17.378	34.257	9.2616	22.8718	31.0386		10.5501
	trial 81	15.3287	15.098	4.5723	8.2131	7.2233	13.0134	13.8774	9.5521	13.2116	9.4702	17.593	26.8293	16.6387	26.997	19.8026	21.3662	32.1392	9.6025	22.9586	21.2108		10.5578
	trial 82	13.8689	15.3782	4.3173	8.7053	7.0635	13.1867	14.7189	9.0667	17.7294	8.3984	17.4719	33.0796	11.5179	27.3463	23.0599	20.7177	27.2904	10.9725	20.6667	27.1789		10.6868
	trial 83	13.927	14.6696	4.772	8.0491	6.4224	13.8807	14.68	19.3535	18.0536	13.651	21.5678	34.7977	7.3324	26.0239	21.6672	17.6356	30.1492	11.5382	13.032	23.4717		7.9757
	trial 84	8.6726	13.6634	4.2879	6.8915	7.9945	13.2743	16.0008	19.5768	16.0246	14.4253	24.0228	39.6854	6.4919	11.9092	20.8576	18.2555	17.7	11.9311	11.9161	24.2717		6.6229
	trial 85	8.509	14.9197	7.4952	7.5325	5.7561	14.1692	15.4374	21.284	16.9988	14.1798	21.2015	24.6564	8.3955	10.0615	28.7055	14.6182	25.2145	16.288	11.709	20.0189		5.4587
	trial 86	9.4147	14.5039	7.654	11.5773	6.2044	13.0466	17.851	20.7886	17.7573	13.5153	18.6337	38.8354	8.2145	10.2046	20.9627	12.5065	32.8973	15.3139	12.177	13.4381		5.0871
	trial 87	9.1902	14.5748	8.0278	10.1732	9.289	12.3057	15.7286	21.9134	13.636	12.9651	20.6206	29.7123	10.6107	11.6122	21.0065	11.5302	30.991	11.8334	10.8769	26.3178		5.7308
	trial 88	9.8721	13.4411	6.5259	11.3191	9.5357	7.0351	13.1425	11.9143	12.1933	7.9652	16.1733	25.2491	12.1817	13.1135	20.2443	12.133	31.4812	12.9582	10.0404	36.5922		8.7222
	trial 89	9.6341	13.0742	6.1278	12.8715	9.2258	7.2373	12.1121	12.4402	13.9723	11.8892	15.3072	29.4574	12.5861	12.7989	22.1143	8.8532	37.1316	13.4471	9.4735	35.8709		8.8456
	trial 90	11.4047	12.2209	4.3572	10.6336	9.0126	8.233	11.3791	12.1725	12.3289	12.668	24.3237	33.6678	9.189	16.4763	13.177	11.666	24.9396	11.4677	12.3672	44.5714		9.7435
	trial 91	10.5131	12.585	5.719	6.31	7.6009	7.7692	10.2143	12.7003	11.2517	10.7542	23.1403	20.8569	9.3221	17.53	12.7516	11.6468	19.4456	14.0532	11.5398	60.655		10.5523
	trial 92	10.521	15.4134	6.6483	6.5953	5.5284	7.4587	12.0773	10.8795	11.8158	11.792	22.303	21.671	7.3784	16.3981	11.1893	11.7975	22.4244	12.5287	14.1672	42.9133		8.4041
	trial 93	13.4036	17.3304	8.133	6.1615	7.1928	8.5576	13.935	10.3202	10.4446	11.4612	21.3657	30.6221	8.2674	15.0847	10.6076	9.6926	22.6246	11.5217	18.6109	47.9132		8.9371
	trial 94	14.8973	16.4058	9.0455	6.9307	8.7096	7.9791	13.8627	8.3853	8.0651	7.4065	22.1055	29.3896	8.4891	25.3622	10.6652	12.9528	18.7383	10.2877	16.9302	54.8969		10.813
	trial 95	13.3622	16.1577	7.8863	7.1898	8.8868	6.1635	14.4866	10.0888	8.342	7.9074	13.784	30.3912	9.2619	24.692	10.9099	9.448	17.3211	11.6898	17.9868	57.7673		10.2781
	trial 96	14.1368	16.1961	6.6245	7.9706	10.7684	5.4027	15.2376	7.1904	7.1967	8.9616	18.1137	30.3829	9.619	21.1305	12.7384	11.1741	21.9551	24.8537	21.2856	55.9861		12.7553
	trial 97	14.2729	12.6908	6.237	8.6056	10.8421	5.8131	16.9663	8.5342	6.3699	8.6846	15.8051	34.79	10.257	20.7015	15.0451	10.9491	NaN	41.771	20.9962	55.1127		15.1459
	trial 98	10.9762	12.1871	5.0409	7.6567	11.5917	5.3275	16.3555	8.5339	8.1048	9.6301	20.8061	26.6647	10.2444	20.1772	20.2362	12.2425	NaN	53.5831	16.6987	40.0225		14.9791
	trial 99	11.3587	11.5916	4.0781	6.8636	10.4585	5.8987	15.7414	9.1365	9.8844	11.0289	19.5441	20.3113	10.136	10.8749	23.1808	10.5017	NaN	53.8559	20.6396	36.6552		13.2515
	trial 100	11.5211	17.001	4.9423	7.5036	11.1449	6.8463	14.5718	5.755	8.9839	9.2753	21.3197	17.1112	10.2497	13.2507	37.5351	11.3085	NaN	51.3883	18.6495	25.7019		13.1915
	trial 101	10.7003	15.4976	6.1788	8.005	13.5364	6.3563	10.8704	7.9674	9.9297	9.2501	16.2758	14.5851	10.0396	12.9962	35.4519	9.1624	NaN	39.2336	19.757	14.034		9.2303
	trial 102	11.2443	14.0654	7.5959	11.088	12.8382	6.2917	10.2243	16.6135	10.3577	10.431	18.4779	11.6402	9.7026	13.2602	38.5609	10.6571	NaN	24.8938	20.6946	16.8847		7.233
	trial 103	12.1114	15.4516	9.0669	11.9176	11.9901	8.1278	10.0395	18.9595	9.2266	9.3224	18.0597	10.7565	14.2988	14.0426	38.4363	10.1126	NaN	12.3999	20.9202	35.5883		7.7803
	trial 104	10.3368	13.7462	9.5884	11.9321	10.7507	8.1814	10.5383	19.4448	10.4172	6.3947	16.4592	13.1312	NaN	12.9486	50.2854	11.7836	NaN	12.398	20.5636	31.8072		10.039
	trial 105	9.8731	6.8939	10.5863	10.9724	10.678	7.838	11.8827	21.6848	10.3291	7.9707	17.8195	15.2648	NaN	8.1218	38.7397	12.1584	NaN	13.4122	17.3315	43.4318		9.9141
	trial 106	11.286	7.0701	10.7275	9.7031	7.2021	8.0823	15.0028	20.0738	10.9613	10.5438	22.3523	17.3533	NaN	8.602	37.4509	12.7032	NaN	10.5658	13.9094	51.7526		10.7709
	trial 107	10.2079	11.4374	8.8633	8.2668	10.5691	8.8899	11.9084	10.2311	10.0115	8.9901	26.4969	15.8303	NaN	10.2087	36.2182	13.4286	NaN	9.2927	13.7759	57.2957		12.8808
	trial 108	9.3289	9.3032	9.9412	6.6746	11.6019	7.9473	13.7185	8.3101	9.8506	9.7259	24.1471	25.6293	NaN	9.9992	35.0763	12.2785	NaN	11.4554	14.9162	37.747		11.7659
	trial 109	11.4092	14.7457	9.2314	6.7116	11.2052	8.4803	12.1268	9.5911	6.8622	12.897	25.0842	23.6308	NaN	10.4477	21.3306	10.959	NaN	16.9514	12.724	47.634		10.7692
	trial 110	10.8436	23.0953	6.512	9.7884	11.9863	7.7664	13.926	7.7204	8.4998	11.9556	21.2656	24.2553	NaN	9.9622	19.4638	12.3843	NaN	16.6099	15.4017	39.7715		8.6799
	trial 111	9.4427	22.513	5.6858	10.9636	13.1095	9.2158	12.728	7.4432	7.5298	9.4945	18.9123	24.8553	NaN	14.4225	19.4926	11.5505	NaN	17.8234	13.4256	44.2149		9.7746
	trial 112	9.444	19.1184	14.7863	10.5251	9.5956	8.8502	12.0205	8.2946	10.5269	9.2933	10.8076	27.2868	NaN	14.0609	19.5586	9.3317	NaN	18.7825	10.9296	34.7488		6.9428
	trial 113	11.3485	19.6939	12.8972	10.8086	9.9164	8.9959	9.1353	7.5015	10.7333	8.6629	9.899	17.9601	NaN	19.0346	24.1412	10.5811	NaN	19.2948	15.0929	34.7958		7.8806
	trial 114	8.8203	15.5665	16.0147	11.1628	11.0807	8.2629	9.9072	5.1051	14.4333	7.3789	12.3774	19.9728	NaN	17.8635	25.479	9.0125	NaN	15.4789	17.4553	24.5419		6.9994
	trial 115	10.5666	10.6667	16.2317	9.9702	11.7075	8.6766	7.4003	23.8838	15.7597	10.4704	11.6436	17.8841	NaN	17.2362	24.0484	8.4048	NaN	13.3378	14.6756	21.4525		3.552
	trial 116	9.8048	12.8012	15.6337	9.2434	10.8777	6.9764	7.8872	25.6886	16.0963	9.049	13.8037	16.882	NaN	12.5311	27.7837	8.601	NaN	15.0921	15.1434	10.417		2.6259
	trial 117	9.7257	12.3467	7.6312	9.5026	14.1753	8.2168	12.9025	25.4404	14.2796	8.8469	21.2274	14.3582	NaN	13.2403	22.1795	11.0001	NaN	16.7316	14.1882	18.5006		4.1215
	trial 118	8.6617	14.0105	7.727	11.1557	13.1966	6.7802	13.7168	29.1707	15.938	12.2893	25.2892	11.9258	NaN	9.6629	13.5457	12.7492	NaN	13.6566	11.6723	19.3064		1.4614
	trial 119	9.3585	13.3775	4.772	10.9995	12.2233	7.1944	13.9013	30.3064	14.6998	12.6579	26.4725	9.7356	NaN	13.0513	12.543	12.5574	NaN	12.5708	10.4926	20.8966		1.8409
	trial 120	7.5938	10.029	5.4964	9.0076	10.8627	7.8854	14.2803	13.2359	15.2944	9.3006	31.3704	10.3637	NaN	13.8931	18.1216	13.522	NaN	14.1776	13.7465	31.371		8.0222
	trial 121	7.4808	10.8089	5.5618	8.8615	12.7383	8.4857	13.2928	14.3939	16.4057	9.6243	27.2583	12.8865	NaN	13.476	14.7804	11.9841	NaN	10.6933	14.7755	40.0247		7.4695
	trial 122	7.7783	11.074	4.5066	9.3803	10.9172	7.2536	10.5868	13.1626	16.5741	8.9288	20.1448	12.3984	NaN	11.9736	17.1182	10.5601	NaN	8.1082	16.6318	34.2888		6.3868
	trial 123	8.8666	10.5681	3.7889	9.769	10.4491	8.6878	10.3783	11.6686	18.5469	7.06	31.5538	14.7121	NaN	11.6954	24.5408	11.0658	NaN	11.9452	14.5426	33.9873		9.277
	trial 124	8.1139	11.1933	3.9445	8.9148	11.2869	9.4325	14.4495	10.7823	17.6541	8.9152	28.1636	15.7007	NaN	9.2647	27.1191	11.6352	NaN	10.6739	12.9579	34.3116		8.2596
	trial 125	10.2201	12.2996	3.9616	10.7344	12.0303	8.4626	13.4787	9.0564	15.2269	9.9436	25.0328	27.1475	NaN	8.4711	25.725	10.7033	NaN	10.2279	10.6398	39.6343		9.1563
	trial 126	11.0691	13.0951	6.1454	11.4468	12.5421	9.5043	12.4336	8.3958	12.7835	10.86	26.798	25.9603	NaN	13.5081	25.788	11.7772	NaN	12.3561	9.2175	27.3136		8.2623
	trial 127	10.7048	20.2734	6.7658	9.5835	11.829	9.7117	11.2246	9.9913	12.6815	12.178	28.4098	26.3024	NaN	19.9014	29.2724	14.3258	NaN	13.7847	10.0723	39.9039		11.2522
	trial 128	8.8818	23.2673	10.2186	8.7073	12.1126	9.126	10.0468	8.9916	9.27	11.8228	17.8512	26.7829	NaN	18.0268	26.8853	12.1441	NaN	11.0913	10.5116	41.3579		9.3369
	trial 129	10.2763	25.0715	10.4782	8.4312	10.5692	8.179	6.1485	9.6281	10.5926	11.2428	20.1641	24.7881	NaN	18.467	28.4725	13.5866	NaN	16.3351	9.6972	38.756		10.2216
	trial 130	8.9577	23.1181	11.3563	8.0142	9.9107	8.1823	8.3599	14.276	12.6253	10.6284	19.8643	13.4153	NaN	18.4429	28.0963	12.5074	NaN	NaN	8.9239	38.5131		8.4233
	trial 131	10.7266	21.9003	10.1754	8.3559	9.3104	7.23	7.9514	12.8363	14.9569	13.0178	19.5404	13.0036	NaN	14.7223	34.3446	14.285	NaN	NaN	10.3014	55.0305		11.3864
	trial 132	9.9771	13.8272	10.7023	9.8236	11.8109	6.5681	8.631	13.8291	14.6537	12.2495	18.6442	26.4684	NaN	10.3585	32.0913	11.838	NaN	NaN	8.5467	44.6526		10.5927
	trial 133	12.7561	14.0324	7.6234	10.1244	11.9645	6.8958	11.8419	12.3548	17.2787	13.0211	17.3443	27.881	NaN	10.93	31.6593	11.2554	NaN	NaN	9.3949	41.3443		9.612
	trial 134	10.9323	12.9752	7.6881	11.0412	12.8467	6.3067	11.291	12.6258	15.652	10.1063	16.5197	27.2848	NaN	10.0744	26.8102	10.4046	NaN	NaN	10.6342	42.7136		9.488
	trial 135	10.86	15.6717	6.4477	11.2804	13.9954	8.3567	9.7077	9.1146	13.4524	14.4995	16.1607	26.9458	NaN	11.1161	31.3598	10.9567	NaN	NaN	11.5685	39.2186		9.708
	trial 136	8.1385	15.1397	7.7254	10.2677	19.753	7.7081	10.99	9.8636	12.4816	13.3256	14.7374	27.7697	NaN	9.9369	26.2302	17.6194	NaN	NaN	12.5411	21.701		7.1086
	trial 137	10.4995	16.0396	6.3201	9.8313	17.3499	6.4096	11.7141	9.5936	13.8111	13.2236	14.185	12.1738	NaN	7.0265	21.3396	NaN	NaN	NaN	14.1095	18.7278		3.1145
	trial 138	7.6115	11.305	5.5127	NaN	17.6799	5.2101	10.5842	23.4774	11.0339	13.6041	11.0578	10.6152	NaN	7.3273	20.217	NaN	NaN	NaN	13.2377	20.0483		1.9707
	trial 139	7.9752	14.0841	6.2405	NaN	19.7746	5.7595	12.8963	23.8743	12.066	14.7449	10.9929	11.6644	NaN	21.2834	20.1148	NaN	NaN	NaN	12.8844	35.6221		5.7141
	trial 140	6.9615	20.1516	5.8856	NaN	17.6836	3.9764	13.6682	23.6846	13.3904	11.2202	12.7822	13.0193	NaN	21.7951	12.7262	NaN	NaN	NaN	14.3729	24.0719		3.5032
	trial 141	6.9414	20.3345	5.3089	NaN	10.2587	4.7733	15.1121	21.9981	15.3562	14.2415	15.0949	14.5941	NaN	20.5193	14.2465	NaN	NaN	NaN	16.5464	30.3215		5.851
	trial 142	8.5727	19.2376	5.1858	NaN	11.335	5.9915	15.9139	21.8226	13.9044	14.5862	15.8561	16.3506	NaN	29.15	16.2889	NaN	NaN	NaN	19.7795	30.6421		8.3946
	trial 143	9.202	32.9009	6.4304	NaN	11.6542	5.9788	14.9599	9.0817	14.256	12.5523	14.8728	16.0623	NaN	28.8769	20.5241	NaN	NaN	NaN	19.1376	36.1196		9.5971
	trial 144	10.4536	28.8638	4.7441	NaN	10.2633	4.86	13.7478	7.96	12.6419	12.0331	13.4958	17.8786	NaN	17.1337	18.8665	NaN	NaN	NaN	18.7933	28.0486		7.3063
	trial 145	11.5616	23.7128	6.4719	NaN	10.2125	5.3993	13.3009	10.2516	12.1622	14.8344	13.6374	15.4089	NaN	19.1406	19.5864	NaN	NaN	NaN	17.8988	39.9161		8.9417
	trial 146	12.9778	25.269	6.7856	NaN	9.5365	4.7031	11.598	13.4979	12.1384	NaN	14.176	11.1262	NaN	NaN	18.423	NaN	NaN	NaN	12.8294	35.2243		6.2925
	trial 147	9.9774	24.549	7.929	NaN	9.4153	4.2417	10.9799	12.0838	13.329	NaN	15.2775	10.6734	NaN	NaN	17.8314	NaN	NaN	NaN	10.9036	40.5355		7.4811
	trial 148	9.2054	10.9189	8.4224	NaN	8.5282	4.3423	11.6165	11.6995	12.5332	NaN	18.1642	8.3818	NaN	NaN	12.2781	NaN	NaN	NaN	10.5659	51.2023		10.4602
	trial 149	9.1925	13.765	9.4207	NaN	9.1138	5	11.4965	11.3111	12.4571	NaN	20.3335	6.8643	NaN	NaN	13.8561	NaN	NaN	NaN	10.9977	44.818		9.1543
	trial 150	8.4027	13.2389	8.2507	NaN	10.4164	4.7497	11.006	8.8697	12.8115	NaN	21.2886	8.3071	NaN	NaN	13.8244	NaN	NaN	NaN	9.0487	39.9961		8.7748
	trial 151	6.2521	10.4449	6.6839	NaN	12.6824	4.4317	11.7582	7.3241	10.5617	NaN	19.2029	21.9454	NaN	NaN	14.1014	NaN	NaN	NaN	9.7903	41.1694		12.4745
	trial 152	6.3083	13.5598	6.3641	NaN	12.1979	5.8693	9.437	6.9955	8.1845	NaN	20.3927	22.7216	NaN	NaN	13.1071	NaN	NaN	NaN	7.7875	44.1982		13.0269
	trial 153	7.048	15.2923	5.1154	NaN	12.4121	6.1824	10.6639	7.7903	10.0675	NaN	20.113	26.8322	NaN	NaN	14.5263	NaN	NaN	NaN	10.4803	27.9122		10.6513
	trial 154	6.4618	14.2479	4.8526	NaN	11.8123	5.8138	8.6637	9.2342	10.2952	NaN	20.5713	27.1448	NaN	NaN	13.8128	NaN	NaN	NaN	12.9375	25.5534		11.0812
	trial 155	6.7643	16.6056	5.4181	NaN	11.4478	5.2877	8.3066	9.0573	9.4232	NaN	17.2999	27.6544	NaN	NaN	14.0866	NaN	NaN	NaN	31.6793	18.2201		12.7492
	trial 156	9.215	16.824	5.3458	NaN	11.5615	5.0374	7.3151	7.0666	10.3904	NaN	23.3914	16.2989	NaN	NaN	12.8446	NaN	NaN	NaN	34.4168	28.3793		13.9717
	trial 157	7.9249	15.7525	6.0032	NaN	10.8576	4.8928	7.0111	7.9761	11.1409	NaN	23.9665	14.7805	NaN	NaN	15.919	NaN	NaN	NaN	35.4225	19.598		12.9924
	trial 158	7.3748	14.1729	7.4061	NaN	13.0533	4.7616	4.4023	7.217	13.4147	NaN	26.1599	13.0222	NaN	NaN	15.9376	NaN	NaN	NaN	34.7021	19.5017		12.8894
	trial 159	6.0771	12.7917	7.3909	NaN	12.3355	6.016	7.8392	5.1761	13.7572	NaN	24.6931	12.0292	NaN	NaN	14.6098	NaN	NaN	NaN	31.3187	24.0338		12.414
	trial 160	5.4489	10.2805	6.4137	NaN	12.9293	6.6925	9.3515	6.9295	12.8656	NaN	27.3837	10.4231	NaN	NaN	18.7967	NaN	NaN	NaN	14.019	23.6338		9.9873
	trial 161	3.7146	12.1856	9.8611	NaN	12.0926	7.0294	9.549	8.0639	11.6873	NaN	25.9316	10.1575	NaN	NaN	19.0415	NaN	NaN	NaN	10.1767	13.9026		6.569
	trial 162	4.4979	11.2428	10.089	NaN	13.7165	5.4964	12.7505	10.8621	13.3416	NaN	23.7035	15.095	NaN	NaN	22.5469	NaN	NaN	NaN	10.7374	11.8173		6.5304
	trial 163	5.9046	13.6918	10.1912	NaN	9.8769	5.8348	14.6307	9.8259	10.7266	NaN	19.8825	15.7602	NaN	NaN	25.9316	NaN	NaN	NaN	8.2843	15.0052		6.8875
	trial 164	6.8169	12.9028	10.6059	NaN	9.8246	5.8622	11.648	11.4213	11.4704	NaN	18.3183	18.4413	NaN	NaN	27.7962	NaN	NaN	NaN	8.7023	11.617		6.906
	trial 165	8.5533	11.1921	11.5925	NaN	10.1034	7.1506	13.2337	9.6683	25.2077	NaN	15.9429	17.2889	NaN	NaN	26.3628	NaN	NaN	NaN	8.9829	15.9283		4.8135
	trial 166	8.217	8.999	9.2725	NaN	10.1556	7.0714	17.7329	9.4958	25.3727	NaN	27.4228	19.2425	NaN	NaN	32.6038	NaN	NaN	NaN	9.3773	13.5581		8.4013
	trial 167	10.8092	10.4532	12.0847	NaN	9.5521	8.0835	14.6189	5.5753	24.5459	NaN	25.8743	17.414	NaN	NaN	27.3143	NaN	NaN	NaN	6.7349	28.2057		9.1433
	trial 168	20.422	9.3746	11.4711	NaN	12.4773	8.1277	15.5824	6.5053	36.4575	NaN	27.3786	15.9403	NaN	NaN	21.8273	NaN	NaN	NaN	6.6972	26.5119		4.6188
	trial 169	20.6427	11.7088	10.9744	NaN	13.3059	8.1386	16.0009	6.1506	35.6706	NaN	28.7633	12.9583	NaN	NaN	22.5155	NaN	NaN	NaN	6.8072	25.2571		3.9362
	trial 170	35.4579	15.1498	11.3314	NaN	13.274	6.8322	14.0499	5.3192	25.3037	NaN	28.7788	13.7379	NaN	NaN	21.0919	NaN	NaN	NaN	6.206	26.5534		3.4338
	trial 171	35.735	15.4984	9.9193	NaN	12.8092	7.2775	12.7609	6.695	27.8992	NaN	13.1836	12.2996	NaN	NaN	14.1107	NaN	NaN	NaN	9.4205	40.7097		1.8705
	trial 172	32.8451	18.6242	6.4107	NaN	13.0255	6.4058	15.1789	7.9636	26.5278	NaN	15.0169	12.9503	NaN	NaN	18.2578	NaN	NaN	NaN	8.8535	27.8759		0.7182
	trial 173	22.2135	17.8113	15.2858	NaN	12.2553	5.6626	13.2985	9.1661	11.9186	NaN	15.8269	12.7269	NaN	NaN	20.7606	NaN	NaN	NaN	9.5409	27.1115		3.7419
	trial 174	22.0073	16.742	NaN	NaN	12.5898	5.9155	16.6397	8.577	13.3598	NaN	13.5211	12.4246	NaN	NaN	28.1133	NaN	NaN	NaN	9.3354	28.9918		4.7871
	trial 175	6.1154	14.6213	NaN	NaN	12.3497	5.4781	16.585	8.6601	13.8094	NaN	13.3998	12.4479	NaN	NaN	42.4524	NaN	NaN	NaN	9.9401	30.6179		10.6832
	trial 176	7.1608	13.5097	NaN	NaN	11.3901	5.2337	14.4349	7.3193	12.8021	NaN	16.6134	10.0596	NaN	NaN	46.6388	NaN	NaN	NaN	8.5892	16.0642		9.3287
	trial 177	9.1229	8.9721	NaN	NaN	9.8363	4.7977	12.4524	8.2925	13.1838	NaN	14.2429	8.1198	NaN	NaN	41.9352	NaN	NaN	NaN	8.9602	14.8888		8.1068
	trial 178	9.6982	8.2806	NaN	NaN	9.0651	4.2542	11.9756	12.4585	15.8193	NaN	11.9438	9.3068	NaN	NaN	40.3595	NaN	NaN	NaN	9.3685	15.4549		7.0651
	trial 179	8.5048	8.8597	NaN	NaN	8.7046	3.524	9.2934	12.0957	15.4423	NaN	13.5992	9.716	NaN	NaN	32.4412	NaN	NaN	NaN	11.0612	15.2476		6.9238
	trial 180	19.2511	7.4486	NaN	NaN	7.1586	3.9695	10.2703	11.9765	11.7398	NaN	18.0548	10.4384	NaN	NaN	18.3209	NaN	NaN	NaN	13.0569	18.7116		5.4573
	trial 181	18.7338	10.5643	NaN	NaN	7.4627	3.6871	11.8602	11.5316	10.2213	NaN	18.9802	12.923	NaN	NaN	13.8532	NaN	NaN	NaN	12.3918	20.9653		5.2426
	trial 182	18.1448	12.7279	NaN	NaN	10.0063	6.0465	11.9065	11.1719	14.2392	NaN	20.2027	10.6615	NaN	NaN	13.7696	NaN	NaN	NaN	17.2268	22.6304		4.8634
	trial 183	18.2708	20.511	NaN	NaN	10.8992	7.9074	13.782	6.2894	16.2636	NaN	22.3879	10.8039	NaN	NaN	17.9044	NaN	NaN	NaN	NaN	20.5965		4.5056
	trial 184	18.4121	NaN	NaN	NaN	10.882	6.9364	12.8907	6.0111	14.795	NaN	24.7822	12.3374	NaN	NaN	23.2006	NaN	NaN	NaN	NaN	21.8747		8.8942
	trial 185	8.4336	NaN	NaN	NaN	11.3091	6.2939	13.9603	6.153	15.8116	NaN	24.9889	11.5982	NaN	NaN	24.4022	NaN	NaN	NaN	NaN	12.4145		8.024
	trial 186	7.9421	NaN	NaN	NaN	12.8347	7.1767	15.9034	7.7273	15.8731	NaN	23.0918	9.6428	NaN	NaN	26.7711	NaN	NaN	NaN	NaN	25.8659		10.1
	trial 187	6.9631	NaN	NaN	NaN	11.3801	5.1642	15.0692	6.3497	10.8733	NaN	21.7243	12.289	NaN	NaN	29.5885	NaN	NaN	NaN	NaN	23.4764		12.4696
	trial 188	15.3012	NaN	NaN	NaN	9.6446	4.3409	13.3099	5.5311	7.0689	NaN	19.3788	11.4428	NaN	NaN	24.9811	NaN	NaN	NaN	NaN	29.7247		12.1824
	trial 189	16.165	NaN	NaN	NaN	8.599	5.3477	13.5206	7.8449	18.4203	NaN	19.9561	9.4408	NaN	NaN	18.5227	NaN	NaN	NaN	NaN	28.3244		7.4114
	trial 190	15.6238	NaN	NaN	NaN	11.088	5.468	11.9174	8.6709	17.8625	NaN	20.9133	7.4015	NaN	NaN	15.5746	NaN	NaN	NaN	NaN	45.903		10.6764
	trial 191	17.5546	NaN	NaN	NaN	10.0083	5.9385	8.2499	7.4494	18.5104	NaN	20.9442	7.3578	NaN	NaN	19.5799	NaN	NaN	NaN	NaN	31.8832		8.6561
	trial 192	19.1277	NaN	NaN	NaN	10.1748	7.493	9.3163	9.0526	19.3253	NaN	24.4519	5.1845	NaN	NaN	19.243	NaN	NaN	NaN	NaN	53.3077		13.1319
	trial 193	9.5965	NaN	NaN	NaN	10.8107	7.6285	8.5992	8.6603	19.0779	NaN	27.1976	5.5395	NaN	NaN	17.9961	NaN	NaN	NaN	NaN	50.7215		14.6348
	trial 194	10.078	NaN	NaN	NaN	12.2794	6.91	10.481	7.4022	6.7673	NaN	27.1932	7.6904	NaN	NaN	18.219	NaN	NaN	NaN	NaN	49.6225		16.6949
	trial 195	10.275	NaN	NaN	NaN	10.5249	7.1578	9.1894	8.0055	7.6537	NaN	23.7771	10.2101	NaN	NaN	18.1924	NaN	NaN	NaN	NaN	31.9478		12.2308
	trial 196	10.506	NaN	NaN	NaN	16.6707	8.1396	9.1299	8.2321	7.9871	NaN	19.9617	9.3421	NaN	NaN	14.3995	NaN	NaN	NaN	NaN	32.0059		8.8164
	trial 197	9.2936	NaN	NaN	NaN	15.6543	7.2433	10.49	6.8248	12.1972	NaN	21.1237	10.7196	NaN	NaN	12.8917	NaN	NaN	NaN	NaN	12.0727		3.9181
	trial 198	9.7946	NaN	NaN	NaN	16.749	7.7334	13.8289	7.2637	12.9163	NaN	20.8948	12.1832	NaN	NaN	13.1123	NaN	NaN	NaN	NaN	13.9307		3.6492
	trial 199	9.7205	NaN	NaN	NaN	14.7926	7.969	14.451	7.6052	14.1256	NaN	18.8639	10.5361	NaN	NaN	17.9952	NaN	NaN	NaN	NaN	NaN		4.3544
	trial 200	9.7863	NaN	NaN	NaN	16.5797	8.3253	14.2286	6.5445	14.1806	NaN	27.3001	8.9804	NaN	NaN	20.601	NaN	NaN	NaN	NaN	NaN		7.353
	trial 201	8.693	NaN	NaN	NaN	NaN	8.2357	13.2565	5.5799	12.6827	NaN	28.464	16.7083	NaN	NaN	22.2182	NaN	NaN	NaN	NaN	NaN		12.7739
	trial 202	9.6861	NaN	NaN	NaN	NaN	7.2411	11.734	6.1577	7.4111	NaN	26.3973	17.7837	NaN	NaN	25.5291	NaN	NaN	NaN	NaN	NaN		14.7907
	trial 203	20.3056	NaN	NaN	NaN	NaN	6.5511	10.938	6.7762	8.9256	NaN	26.9494	15.685	NaN	NaN	27.3523	NaN	NaN	NaN	NaN	NaN		12.6296
	trial 204	20.0122	NaN	NaN	NaN	NaN	8.0002	17.3225	8.1253	9.7126	NaN	27.9388	15.8707	NaN	NaN	25.7995	NaN	NaN	NaN	NaN	NaN		10.5684
	trial 205	21.282	NaN	NaN	NaN	NaN	9.1055	NaN	8.3859	8.3929	NaN	17.349	15.8657	NaN	NaN	32.1738	NaN	NaN	NaN	NaN	NaN		10.0046
	trial 206	21.1769	NaN	NaN	NaN	NaN	7.5059	NaN	9.8785	8.1469	NaN	18.7137	10.3353	NaN	NaN	33.6545	NaN	NaN	NaN	NaN	NaN		9.2241
	trial 207	21.3454	NaN	NaN	NaN	NaN	8.098	NaN	9.6322	10.3062	NaN	21.0217	9.1579	NaN	NaN	29.7925	NaN	NaN	NaN	NaN	NaN		7.6453
	trial 208	10.8595	NaN	NaN	NaN	NaN	7.5457	NaN	10.035	8.5553	NaN	23.0632	10.0829	NaN	NaN	29.8137	NaN	NaN	NaN	NaN	NaN		11.7377
	trial 209	10.4948	NaN	NaN	NaN	NaN	5.7616	NaN	8.9224	6.6802	NaN	20.7331	10.3263	NaN	NaN	25.1155	NaN	NaN	NaN	NaN	NaN		10.7602
	trial 210	9.4563	NaN	NaN	NaN	NaN	4.7483	NaN	10.5498	11.417	NaN	27.8858	9.6472	NaN	NaN	16.7336	NaN	NaN	NaN	NaN	NaN		9.046
	trial 211	9.3816	NaN	NaN	NaN	NaN	4.9906	NaN	9.736	11.9268	NaN	33.3907	8.2186	NaN	NaN	11.6383	NaN	NaN	NaN	NaN	NaN		8.7404
	trial 212	7.984	NaN	NaN	NaN	NaN	4.7936	NaN	11.1731	10.9448	NaN	NaN	8.2389	NaN	NaN	9.9808	NaN	NaN	NaN	NaN	NaN		0.386
	trial 213	8.5101	NaN	NaN	NaN	NaN	5.8135	NaN	10.9078	10.9114	NaN	NaN	7.5654	NaN	NaN	7.6132	NaN	NaN	NaN	NaN	NaN		-1.4464
	trial 214	12.5463	NaN	NaN	NaN	NaN	6.5841	NaN	10.3104	15.608	NaN	NaN	7.1293	NaN	NaN	9.3699	NaN	NaN	NaN	NaN	NaN		-3.0126
	trial 215	14.251	NaN	NaN	NaN	NaN	7.42	NaN	11.7278	25.6922	NaN	NaN	7.0032	NaN	NaN	14.3318	NaN	NaN	NaN	NaN	NaN		-4.1052
	trial 216	14.2409	NaN	NaN	NaN	NaN	6.7307	NaN	13.6324	26.8408	NaN	NaN	7.5077	NaN	NaN	12.9461	NaN	NaN	NaN	NaN	NaN		-5.1343
	trial 217	15.0581	NaN	NaN	NaN	NaN	7.6807	NaN	12.8694	34.1594	NaN	NaN	8.0817	NaN	NaN	16.3048	NaN	NaN	NaN	NaN	NaN		-5.2486
	trial 218	13.8698	NaN	NaN	NaN	NaN	7.2165	NaN	13.1558	NaN	NaN	NaN	7.8897	NaN	NaN	25.1835	NaN	NaN	NaN	NaN	NaN		5.1225
	trial 219	29.6246	NaN	NaN	NaN	NaN	5.8458	NaN	13.9702	NaN	NaN	NaN	7.5326	NaN	NaN	25.4651	NaN	NaN	NaN	NaN	NaN		0.0186
	trial 220	26.9921	NaN	NaN	NaN	NaN	3.9517	NaN	10.8321	NaN	NaN	NaN	17.0187	NaN	NaN	23.4375	NaN	NaN	NaN	NaN	NaN		6.3028
	trial 221	27.336	NaN	NaN	NaN	NaN	4.4663	NaN	10.346	NaN	NaN	NaN	16.1955	NaN	NaN	27.2207	NaN	NaN	NaN	NaN	NaN		7.6587
	trial 222	34.8175	NaN	NaN	NaN	NaN	3.8872	NaN	10.4547	NaN	NaN	NaN	17.9513	NaN	NaN	29.8228	NaN	NaN	NaN	NaN	NaN		7.5006
	trial 223	34.939	NaN	NaN	NaN	NaN	3.3591	NaN	12.1993	NaN	NaN	NaN	17.1532	NaN	NaN	20.1914	NaN	NaN	NaN	NaN	NaN		1.8398
	trial 224	16.9085	NaN	NaN	NaN	NaN	4.9912	NaN	17.6348	NaN	NaN	NaN	17.4737	NaN	NaN	22.0657	NaN	NaN	NaN	NaN	NaN		6.5915
	trial 225	16.9507	NaN	NaN	NaN	NaN	6.1157	NaN	18.4308	NaN	NaN	NaN	7.8032	NaN	NaN	26.8009	NaN	NaN	NaN	NaN	NaN		3.4696
	trial 226	15.4502	NaN	NaN	NaN	NaN	7.9659	NaN	18.4428	NaN	NaN	NaN	8.3906	NaN	NaN	29.6631	NaN	NaN	NaN	NaN	NaN		5.0739
	trial 227	9.2248	NaN	NaN	NaN	NaN	8.7566	NaN	20.3995	NaN	NaN	NaN	6.2838	NaN	NaN	23.3615	NaN	NaN	NaN	NaN	NaN		2.029
	trial 228	9.7183	NaN	NaN	NaN	NaN	9.4197	NaN	17.999	NaN	NaN	NaN	7.3056	NaN	NaN	35.3017	NaN	NaN	NaN	NaN	NaN		8.9246
	trial 229	6.9772	NaN	NaN	NaN	NaN	8.4065	NaN	12.4379	NaN	NaN	NaN	6.8695	NaN	NaN	47.2745	NaN	NaN	NaN	NaN	NaN		17.7981
	trial 230	8.6545	NaN	NaN	NaN	NaN	8.8837	NaN	12.966	NaN	NaN	NaN	8.4235	NaN	NaN	48.7373	NaN	NaN	NaN	NaN	NaN		18.4124
	trial 231	8.8283	NaN	NaN	NaN	NaN	7.3212	NaN	15.0776	NaN	NaN	NaN	9.3886	NaN	NaN	NaN	NaN	NaN	NaN	NaN	NaN		-1.0204
	trial 232	6.6523	NaN	NaN	NaN	NaN	7.1687	NaN	NaN	NaN	NaN	NaN	9.6991	NaN	NaN	NaN	NaN	NaN	NaN	NaN	NaN		2.7886
	trial 233	8.1105	NaN	NaN	NaN	NaN	16.3691	NaN	NaN	NaN	NaN	NaN	8.4226	NaN	NaN	NaN	NaN	NaN	NaN	NaN	NaN		-3.8172
	trial 234	9.8589	NaN	NaN	NaN	NaN	NaN	NaN	NaN	NaN	NaN	NaN	10.0158	NaN	NaN	NaN	NaN	NaN	NaN	NaN	NaN		0.1569
	trial 235	7.5757	NaN	NaN	NaN	NaN	NaN	NaN	NaN	NaN	NaN	NaN	9.5433	NaN	NaN	NaN	NaN	NaN	NaN	NaN	NaN		1.9676
	trial 236	10.0568	NaN	NaN	NaN	NaN	NaN	NaN	NaN	NaN	NaN	NaN	10.3337	NaN	NaN	NaN	NaN	NaN	NaN	NaN	NaN		0.2769
	trial 237	12.0354	NaN	NaN	NaN	NaN	NaN	NaN	NaN	NaN	NaN	NaN	8.5178	NaN	NaN	NaN	NaN	NaN	NaN	NaN	NaN		-3.5176
	trial 238	10.5151	NaN	NaN	NaN	NaN	NaN	NaN	NaN	NaN	NaN	NaN	9.0559	NaN	NaN	NaN	NaN	NaN	NaN	NaN	NaN		-1.4592
	trial 239	11.4118	NaN	NaN	NaN	NaN	NaN	NaN	NaN	NaN	NaN	NaN	9.4536	NaN	NaN	NaN	NaN	NaN	NaN	NaN	NaN		-1.9582
	trial 240	12.1458	NaN	NaN	NaN	NaN	NaN	NaN	NaN	NaN	NaN	NaN	9.783	NaN	NaN	NaN	NaN	NaN	NaN	NaN	NaN		-2.3627
	trial 241	10.345	NaN	NaN	NaN	NaN	NaN	NaN	NaN	NaN	NaN	NaN	7.5923	NaN	NaN	NaN	NaN	NaN	NaN	NaN	NaN		-2.7528
	trial 242	9.0702	NaN	NaN	NaN	NaN	NaN	NaN	NaN	NaN	NaN	NaN	7.4058	NaN	NaN	NaN	NaN	NaN	NaN	NaN	NaN		-1.6644
	trial 243	11.5308	NaN	NaN	NaN	NaN	NaN	NaN	NaN	NaN	NaN	NaN	16.2065	NaN	NaN	NaN	NaN	NaN	NaN	NaN	NaN		4.6757
	trial 244	10.9587	NaN	NaN	NaN	NaN	NaN	NaN	NaN	NaN	NaN	NaN	NaN	NaN	NaN	NaN	NaN	NaN	NaN	NaN	NaN		NaN
	trial 245	13.555	NaN	NaN	NaN	NaN	NaN	NaN	NaN	NaN	NaN	NaN	NaN	NaN	NaN	NaN	NaN	NaN	NaN	NaN	NaN		NaN
	trial 246	17.4813	NaN	NaN	NaN	NaN	NaN	NaN	NaN	NaN	NaN	NaN	NaN	NaN	NaN	NaN	NaN	NaN	NaN	NaN	NaN		NaN
	trial 247	16.9403	NaN	NaN	NaN	NaN	NaN	NaN	NaN	NaN	NaN	NaN	NaN	NaN	NaN	NaN	NaN	NaN	NaN	NaN	NaN		NaN
	trial 248	16.6176	NaN	NaN	NaN	NaN	NaN	NaN	NaN	NaN	NaN	NaN	NaN	NaN	NaN	NaN	NaN	NaN	NaN	NaN	NaN		NaN
	trial 249	20.7212	NaN	NaN	NaN	NaN	NaN	NaN	NaN	NaN	NaN	NaN	NaN	NaN	NaN	NaN	NaN	NaN	NaN	NaN	NaN		NaN

## Sheet: Supplementary Figure 3
Supplementary Figure 3
A) lambda across basis sets										C) tSNR across regions of interest								D) tSNR vs. Model performance & tuning width
low-memory error participants										low-memory error participants								low-memory error participants			high-memory error participants
	Basis set 1	Basis set 2	Basis set 3	Basis set 4	Basis set 5	Basis set 6	Basis set 7	Basis set 8			EVC	RSC	PHG	HPC	alEC	pmEC		Tuning width (°)	Tuning strength	tSNR	Tuning width (°)	Tuning strength	tSNR
Participant 1	2066.43	1562.24	1779.78	2489.48	2194.02	1584.93	1861.52	1301.8		Participant 1	43.7053	49.4027	35.4784	33.0423	22.3123	21.9609		60	0.744996	43.7053	45	0.724641	34.8233
Participant 2	1834.29	2507.77	1307.28	1457.11	2436.91	1681.43	1779.12	1647.14		Participant 2	49.8249	54.393	41.1789	32.7558	24.616	23.3629		24	0.292501	49.4027	60	0.425345	43.3311
Participant 3	1622.2	1774.34	1408.88	1484.63	1877.5	1684.78	1680.92	593.299		Participant 3	60.8071	66.4959	57.6141	48.0769	25.3124	29.3381		10	-0.0447679	35.4784	20	0.343778	44.1736
Participant 4	1343.3	720.215	1069.66	1487.72	1272.47	981.327	1193.37	896.017		Participant 4	49.8658	50.3541	44.2949	34.8323	15.2979	18.8437		24	-0.0127122	33.0423	15	0.000654404	38.2411
Participant 5	2484.1	1721.85	1176.34	1647.85	2015.93	1636.87	1386.29	1067.79		Participant 5	43.5285	57.4951	40.1039	42.3319	19.077	27.121		60	0.104795	22.3123	45	0.482167	19.6119
Participant 6	2075.46	1810.11	2155.7	1366.52	2000.92	1755.39	1896.39	850.677		Participant 6	47.9429	56.4437	38.011	31.0286	20.8235	19.2192		30	0.184167	21.9609	45	0.372616	19.6271
Participant 7	1497.12	1375.13	1265.66	1491.96	982.44	1111.18	1084.7	1313.97		Participant 7	51.6116	57.2138	39.9069	37.6732	23.6487	23.3462		10	0.228956	49.8249	60	-0.00981741	51.6207
Participant 8	1454.02	1753.45	1691.15	1347.91	1438.98	1371.66	1112.26	964.897		Participant 8	68.7372	60.1335	52.1323	41.6374	24.6456	22.9489		36	0.112872	54.393	15	0.538486	61.6054
Participant 9	1463.66	1563.23	1670.9	1407.77	1166.62	1293.38	1332.94	779.443		Participant 9	55.4017	58.6075	49.7446	41.8032	23.3956	20.4144		10	0.2714	41.1789	30	0.0512452	44.7059
Participant 10	1605.83	1364.02	1023.5	1224.58	1771.67	1044.64	1220.16	974.14		Participant 10	65.6952	69.0814	49.3902	49.3341	28.5092	25.4232		15	0.24205	32.7558	30	0.0996415	41.3461
																		36	0.0558835	24.616	15	0.00159165	28.5793
high-memory error participants										high-memory error participants								36	0.109805	23.3629	10	-0.18026	30.2192
	Basis set 1	Basis set 2	Basis set 3	Basis set 4	Basis set 5	Basis set 6	Basis set 7	Basis set 8			EVC	RSC	PHG	HPC	alEC	pmEC		36	1.21802	60.8071	60	0.368371	42.284
Participant 11	1357.47	1270.78	1690.03	1407.84	1305.07	1251.99	1448.4	751.521		Participant 11	34.8233	43.3311	44.1736	38.2411	19.6119	19.6271		60	-0.0125946	66.4959	20	-0.051224	47.2542
Participant 12	1234.83	1357.23	1162.08	720.697	989.417	979.905	972.396	833.17		Participant 12	51.6207	61.6054	44.7059	41.3461	28.5793	30.2192		45	0.0690105	57.6141	30	0.14753	39.0771
Participant 13	2184.96	1608.53	973.194	1350.07	1110.04	1969.18	1085.24	1052.98		Participant 13	42.284	47.2542	39.0771	36.8395	20.4424	20.5237		20	0.272022	48.0769	10	0.291112	36.8395
Participant 14	1618.92	884.475	965.183	1456.1	1078.31	975.374	969.002	741.457		Participant 14	60.2758	67.3235	45.4633	51.5972	31.0004	33.1241		60	0.405829	25.3124	60	0.500185	20.4424
Participant 15	1825.78	1843.62	1986.44	1744.43	2635.46	1660.17	980.628	950.765		Participant 15	49.8987	58.8334	42.3306	38.3697	24.1102	24.0649		36	0.140072	29.3381	10	0.506108	20.5237
Participant 16	2130.08	2167.59	2228.75	1844.32	2358.39	2032.21	1935.14	1559.44		Participant 16	48.2015	55.4044	47.5604	38.7176	20.1937	25.7591		60	0.720882	49.8658	24	0.116529	60.2758
Participant 17	2181.01	1675.42	2002.48	2202.56	1641.22	1652.8	1310.18	1445.06		Participant 17	67.3944	65.0635	50.4576	46.7024	21.6344	26.7597		45	0.375309	50.3541	20	0.0345256	67.3235
Participant 18	1783.86	2071.66	2406.51	2887.21	2318.88	1613.06	1890.56	1089.52		Participant 18	61.0024	54.491	44.9867	47.0342	27.3985	32.1178		30	-0.191352	44.2949	45	-0.0449135	45.4633
Participant 19	1582.99	1595.23	1134.88	1237.81	1764.96	1050.46	887.462	939.517		Participant 19	51.9729	55.8976	41.1566	39.0987	24.8017	23.8611		45	0.0294626	34.8323	60	0.00315658	51.5972
Participant 20	2211.73	1664.57	856.765	1369.3	1515.89	1321.62	1502.86	1023.14		Participant 20	50.0546	58.0281	47.5165	40.7328	25.0925	24.9559		45	0.362104	15.2979	10	-0.0916238	31.0004
																		45	0.309383	18.8437	45	0.0769419	33.1241
																		30	0.51903	43.5285	15	0.493389	49.8987
																		20	0.371627	57.4951	10	0.189114	58.8334
																		30	0.568169	40.1039	10	0.341529	42.3306
																		15	0.0628089	42.3319	45	0.153732	38.3697
																		20	0.554871	19.077	60	0.388421	24.1102
																		15	0.143933	27.121	60	0.540009	24.0649
																		10	0.185069	47.9429	24	0.400601	48.2015
																		24	0.337999	56.4437	24	0.340942	55.4044
																		30	0.0811321	38.011	24	-0.0770379	47.5604
																		15	0.123455	31.0286	15	0.146251	38.7176
																		24	0.440677	20.8235	45	0.471709	20.1937
																		24	0.462948	19.2192	20	0.229189	25.7591
																		30	0.562261	51.6116	60	0.661584	67.3944
																		60	0.074895	57.2138	60	0.446905	65.0635
																		20	0.0657811	39.9069	36	0.11066	50.4576
																		15	-0.20075	37.6732	30	0.142213	46.7024
																		36	-0.18921	23.6487	10	0.585668	21.6344
																		20	-0.119449	23.3462	30	0.75771	26.7597
																		20	0.586002	68.7372	60	0.699652	61.0024
																		45	0.00759652	60.1335	10	0.109287	54.491
																		60	0.160976	52.1323	45	0.418158	44.9867
																		60	-0.0970986	41.6374	60	0.0533792	47.0342
																		60	-0.195114	24.6456	60	0.0484909	27.3985
																		30	-0.0795682	22.9489	60	0.108645	32.1178
																		10	0.219266	55.4017	15	0.10065	51.9729
																		15	0.167063	58.6075	10	0.344183	55.8976
																		36	0.248411	49.7446	20	0.508761	41.1566
																		36	0.0380202	41.8032	36	0.2103	39.0987
																		36	0.491188	23.3956	36	0.183655	24.8017
																		60	0.0963181	20.4144	45	0.380723	23.8611
																		10	0.335503	65.6952	60	0.500084	50.0546
																		45	0.321854	69.0814	20	0.249648	58.0281
																		60	0.0281162	49.3902	60	0.191508	47.5165
																		15	0.105605	49.3341	60	0.110914	40.7328
																		10	0.240616	28.5092	36	0.293114	25.0925
																		10	-0.0302015	25.4232	45	0.301378	24.9559

## Sheet: Supplementary Figure 4
Supplementary figure 4
	A) Simulated voxel time courses					B) Effect of noise			C) Simulation results
		No noise	low noise	high noise		Noise level (std)	Model performance		Basis set		Unimodal model											Bimodal model											Random model
	TR 1	-0.742191	-0.136961	-1.57167		1	0.4918		True:	Tested:	Noise 1	Noise 2	Noise 3	Noise 4	Noise 5	Noise 6	Noise 7	Noise 8	Noise 9	Noise 10		Noise 1	Noise 2	Noise 3	Noise 4	Noise 5	Noise 6	Noise 7	Noise 8	Noise 9	Noise 10		Noise 1	Noise 2	Noise 3	Noise 4	Noise 5	Noise 6	Noise 7	Noise 8	Noise 9	Noise 10
	TR 2	-0.742191	-0.130318	-0.799673		2	0.2988		1	Basis set 1	1	1	1	1	1	1	1	1	1	1		1	1	1	1	1	1	1	1	1	1		1	1	1	0.9573	0.9795	0.966	1	0.9699	1	1
	TR 3	-0.74219	-0.576485	1.08033		3	0.1995			Basis set 2	0.955	0.9384	0.9246	0.9132	0.8995	0.9951	0.8805	0.8865	0.8832	0.9961		0.9021	0.8563	0.9027	0.9073	0.8709	0.9047	0.8475	0.9197	0.8738	0.8262		0.9	0.9453	0.9413	1	1	1	0.967	1	0.9822	0.974
	TR 4	-0.74219	-1.28047	-0.219257		4	0.1416			Basis set 3	0.8024	0.7779	0.8153	0.7564	0.7718	0.7815	0.8091	0.7591	0.7035	0.8671		0.7629	0.7477	0.7961	0.7672	0.768	0.7389	0.7686	0.7363	0.7885	0.7577		0.7686	0.8102	0.8347	0.8688	0.8919	0.8903	0.927	0.9084	0.8801	0.7989
	TR 5	-0.739448	-1.31489	0.253458		5	0.105			Basis set 4	0.6997	0.664	0.7305	0.6554	0.6999	0.7121	0.6936	0.6362	0.6283	0.6007		0.694	0.6542	0.6801	0.6713	0.6345	0.6474	0.6588	0.6386	0.6763	0.5268		0.702	0.748	0.7591	0.7994	0.7698	0.8352	0.849	0.8431	0.7957	0.8003
	TR 6	-0.703549	-0.0164734	0.562684		6	0.08102			Basis set 5	0.4719	0.4747	0.4722	0.5152	0.5607	0.562	0.5758	0.5264	0.5151	0.4345		0.508	0.4858	0.4894	0.5281	0.5077	0.5048	0.4893	0.5683	0.4901	0.4314		0.5494	0.5815	0.6028	0.6536	0.658	0.728	0.6799	0.7349	0.6319	0.6289
	TR 7	-0.639277	-1.64446	-1.05923		7	0.06285			Basis set 6	0.3095	0.3524	0.3069	0.3909	0.3932	0.4001	0.3347	0.3637	0.3327	0.2227		0.3643	0.3569	0.3358	0.3902	0.3666	0.3599	0.2759	0.4027	0.421	0.2749		0.4291	0.4549	0.4556	0.5117	0.5039	0.4787	0.516	0.5196	0.4657	0.4571
	TR 8	0.370397	0.0101016	0.296741		8	0.05093			Basis set 7	0.1162	0.1433	0.1604	0.2126	0.1613	0.176	0.1882	0.1897	0.1902	0.1298		0.1865	0.1784	0.1706	0.2042	0.2028	0.2294	0.1738	0.2626	0.2672	0.1499		0.2385	0.2384	0.2349	0.2676	0.2992	0.2382	0.3212	0.3317	0.2762	0.2296
	TR 9	1.35428	0.989861	-0.24721		9	0.04174			Basis set 8	0	0	0	0	0	0	0	0	0	0		0	0	0	0	0	0	0	0	0	0		0	0	0	0	0	0	0	0	0	0
	TR 10	0.232205	0.872799	-1.43694		10	0.03274
	TR 11	-0.59034	-0.697446	0.407333			Average across		2	Basis set 1	0.9476	0.9332	0.9196	0.9212	0.9096	0.8263	0.8347	0.8737	0.8634	0.7791		0.9389	0.9266	0.9062	0.9134	0.9123	0.8246	0.8651	0.8702	0.8323	0.9382		0.9249	0.8772	0.8095	0.7929	0.7901	0.7665	0.7073	0.7389	0.8162	0.9036
	TR 12	-0.27082	-1.19021	-0.837951			2500 simulated voxels			Basis set 2	1	1	1	1	1	1	1	1	1	1		1	1	1	1	1	1	1	1	1	1		1	1	1	1	1	1	1	1	1	1
	TR 13	0.335552	0.429903	-0.422756						Basis set 3	0.9475	0.8779	0.8295	0.831	0.8374	0.7679	0.8035	0.72	0.8485	0.7362		0.8679	0.829	0.8008	0.7843	0.8552	0.7384	0.8278	0.8424	0.8166	0.9333		0.8173	0.8269	0.835	0.8455	0.9111	0.8762	0.9205	0.7976	0.9678	0.8848
	TR 14	-0.268687	-0.724269	-1.34927						Basis set 4	0.8172	0.7989	0.7839	0.7337	0.7383	0.6852	0.7242	0.6168	0.6782	0.8172		0.7911	0.754	0.7371	0.7176	0.7517	0.6729	0.7251	0.7109	0.754	0.7636		0.7642	0.7795	0.7857	0.7969	0.9014	0.8405	0.7904	0.8633	0.8184	0.9099
	TR 15	-0.65446	0.733248	-0.628482						Basis set 5	0.5687	0.5676	0.5474	0.5325	0.5691	0.584	0.6289	0.5581	0.5808	0.5769		0.6108	0.6014	0.5699	0.5701	0.6108	0.5401	0.6423	0.6597	0.5913	0.6672		0.6164	0.6339	0.6659	0.671	0.7523	0.7392	0.7461	0.7585	0.7108	0.7855
	TR 16	-0.703948	-1.1271	0.443429						Basis set 6	0.4689	0.4301	0.4226	0.4257	0.3789	0.4294	0.3948	0.3705	0.4299	0.4918		0.4567	0.4434	0.3817	0.397	0.4143	0.3686	0.3702	0.4901	0.4495	0.5622		0.4721	0.4773	0.4839	0.4973	0.5586	0.5039	0.4986	0.4703	0.453	0.5419
	TR 17	-0.666285	-0.383896	1.61679						Basis set 7	0.1448	0.1612	0.2236	0.2187	0.2279	0.2389	0.2649	0.1533	0.195	0.2407		0.2222	0.2349	0.1854	0.2154	0.2467	0.195	0.2329	0.1752	0.3075	0.2899		0.2705	0.2852	0.2786	0.2712	0.3505	0.2568	0.2788	0.307	0.3324	0.2005
	TR 18	-0.615982	0.9427	-1.1706						Basis set 8	0	0	0	0	0	0	0	0	0	0		0	0	0	0	0	0	0	0	0	0		0	0	0	0	0	0	0	0	0	0
	TR 19	-0.581872	0.284001	0.358707
	TR 20	-0.616575	-0.479305	0.539088					3	Basis set 1	0.7846	0.8239	0.8047	0.8359	0.6841	0.7282	0.7258	0.7775	0.5492	0.6155		0.8271	0.8619	0.8142	0.8387	0.8032	0.7356	0.651	0.7741	0.6005	0.6725		0.8418	0.7807	0.6903	0.6554	0.6649	0.5087	0.5583	0.5845	0.4183	0.5724
	TR 21	-0.711109	-0.202109	1.06714						Basis set 2	0.8567	0.8836	0.8275	0.9154	0.8115	0.8049	0.7758	0.8714	0.677	0.6322		0.8865	0.8984	0.8526	0.9077	0.8282	0.8379	0.8463	0.8221	0.8402	0.8656		0.9107	0.8593	0.8218	0.7737	0.7879	0.7681	0.7095	0.6629	0.7096	0.7913
	TR 22	-0.757768	1.09357	1.28538						Basis set 3	1	1	1	1	1	1	1	1	1	1		1	1	1	1	1	1	1	1	1	1		1	1	1	1	1	1	1	1	1	1
	TR 23	-0.763228	0.398027	-1.15929						Basis set 4	0.9124	0.8765	0.7977	0.8585	0.8364	0.7829	0.801	0.863	0.6169	0.7029		0.861	0.846	0.8038	0.8309	0.8752	0.7825	0.8385	0.8093	0.8225	0.9184		0.8599	0.8459	0.849	0.8771	0.8377	0.8849	0.9278	0.698	0.6876	0.9424
	TR 24	-0.635369	-1.39762	0.0598302						Basis set 5	0.8254	0.7421	0.7242	0.6977	0.7445	0.7405	0.6795	0.8168	0.7414	0.669		0.752	0.7308	0.7104	0.6942	0.7312	0.7192	0.7219	0.7585	0.8501	0.7935		0.704	0.7228	0.7382	0.7566	0.7785	0.8397	0.8868	0.5944	0.7099	0.8255
	TR 25	-0.389902	-0.183639	1.29324						Basis set 6	0.5113	0.459	0.4478	0.4966	0.4708	0.4608	0.4133	0.6494	0.5806	0.2858		0.5479	0.5416	0.5146	0.4963	0.5848	0.5379	0.5001	0.662	0.5484	0.4093		0.5619	0.571	0.598	0.605	0.5941	0.6265	0.641	0.5117	0.5759	0.5567
	TR 26	0.289445	0.892905	0.655129						Basis set 7	0.2466	0.2431	0.2549	0.247	0.3085	0.2058	0.2964	0.3724	0.2196	0.142		0.3574	0.326	0.3015	0.2738	0.3761	0.3077	0.3365	0.4511	0.1708	0.3077		0.3145	0.3128	0.3278	0.3575	0.3429	0.3624	0.3616	0.2313	0.4391	0.2991
	TR 27	0.778133	-0.56437	1.5888						Basis set 8	0	0	0	0	0	0	0	0	0	0		0	0	0	0	0	0	0	0	0	0		0	0	0	0	0	0	0	0	0	0
	TR 28	-0.0767777	0.10428	1.31091
	TR 29	-0.661687	-0.545824	2.41513					4	Basis set 1	0.6492	0.7594	0.8041	0.7357	0.6728	0.6074	0.4506	0.2875	0.5281	0.3424		0.7441	0.7881	0.783	0.7675	0.709	0.6644	0.5564	0.5163	0.5034	0.2681		0.7584	0.693	0.5717	0.5059	0.4215	0.3253	0.4751	0.3989	0.3406	0.4602
	TR 30	-0.740242	-0.353928	-2.72121						Basis set 2	0.768	0.8419	0.897	0.9061	0.8596	0.8096	0.8803	0.6133	0.7015	0.6395		0.8338	0.8589	0.8615	0.8642	0.8064	0.8113	0.7327	0.626	0.6606	0.4385		0.8613	0.8185	0.7659	0.6999	0.6315	0.5892	0.5784	0.6152	0.6586	0.7111
	TR 31	-0.638865	-1.03877	-0.346778						Basis set 3	0.8642	0.8632	0.8643	0.88	0.8402	0.8852	0.953	0.8943	0.8598	0.7804		0.8966	0.8869	0.8959	0.8853	0.8343	0.9778	0.8661	0.7485	0.8994	0.8449		0.9013	0.8821	0.829	0.8228	0.784	0.7342	0.8208	0.788	0.7811	0.8299
	TR 32	-0.718842	-1.79943	-0.362049						Basis set 4	1	1	1	1	1	1	1	1	1	1		1	1	1	1	1	1	1	1	1	1		1	1	1	1	1	1	1	1	1	1
	TR 33	-0.767089	-1.31185	-1.48796						Basis set 5	0.7626	0.7409	0.7469	0.735	0.7552	0.7248	0.8823	0.9291	0.7695	0.9855		0.7786	0.7984	0.7314	0.7613	0.7349	0.9398	0.7698	0.8602	0.8547	0.882		0.7406	0.7521	0.7624	0.7407	0.7952	0.7912	0.7355	0.7744	0.8366	0.9364
	TR 34	-0.775878	0.716677	-0.556592						Basis set 6	0.5447	0.5475	0.5537	0.5681	0.5275	0.4438	0.6222	0.4831	0.6487	0.519		0.564	0.5842	0.5809	0.5629	0.5316	0.615	0.5788	0.6012	0.6139	0.5489		0.5839	0.5803	0.5824	0.5974	0.6109	0.5786	0.6272	0.646	0.7038	0.6036
	TR 35	-0.769191	-0.66254	1.45194						Basis set 7	0.2493	0.2931	0.2822	0.2505	0.3207	0.2665	0.4497	0.3986	0.4395	0.3051		0.3334	0.3435	0.3615	0.3536	0.2995	0.4797	0.4311	0.3759	0.4552	0.3838		0.2897	0.2784	0.3548	0.3732	0.3649	0.3147	0.38	0.2929	0.4181	0.4203
	TR 36	-0.758028	-1.22214	0.0450095						Basis set 8	0	0	0	0	0	0	0	0	0	0		0	0	0	0	0	0	0	0	0	0		0	0	0	0	0	0	0	0	0	0
	TR 37	-0.749073	0.454198	0.977078
	TR 38	-0.628043	0.158849	1.68624					5	Basis set 1	0.3927	0.4968	0.4952	0.4867	0.3974	0.199	0	0.0568	0.1575	0		0.5625	0.5877	0.5967	0.5529	0.3718	0.2292	0.0103	0	0.1239	0		0.5591	0.4414	0.3453	0.1835	0.036	0.0054	0	0	0	0
	TR 39	0.346618	-0.398182	-0.202007						Basis set 2	0.6002	0.7004	0.7403	0.6874	0.7347	0.5514	0.4726	0.4739	0.5165	0.3575		0.738	0.7125	0.7475	0.7139	0.6335	0.5013	0.3776	0.2711	0.518	0.3582		0.7361	0.6488	0.5842	0.4479	0.3491	0.3576	0.3948	0.4499	0.2021	0.3702
	TR 40	1.24132	1.55698	-0.232875						Basis set 3	0.757	0.7848	0.8354	0.7834	0.8047	0.7632	0.6675	0.5749	0.7995	0.4763		0.8431	0.8039	0.8465	0.7884	0.7881	0.6263	0.6396	0.4829	0.5678	0.5922		0.8394	0.8034	0.7433	0.6486	0.6018	0.5578	0.7063	0.6101	0.5779	0.4902
	TR 41	0.378987	0.986156	-1.25952						Basis set 4	0.7929	0.8127	0.7972	0.8136	0.8471	0.7458	0.7893	0.6746	0.7818	0.7011		0.857	0.8056	0.8057	0.8202	0.774	0.6985	0.7472	0.5524	0.6695	0.5404		0.8421	0.8113	0.7582	0.7316	0.6443	0.6423	0.801	0.6915	0.5883	0.6512
	TR 42	-0.486517	-0.911987	-0.274678						Basis set 5	1	1	1	1	1	1	1	1	1	1		1	1	1	1	1	1	1	1	1	1		1	1	1	1	1	1	1	1	1	1
	TR 43	-0.859435	-0.262585	-0.765088						Basis set 6	0.6752	0.6535	0.6169	0.6843	0.6196	0.6002	0.5584	0.7225	0.5485	0.5289		0.6845	0.6138	0.6467	0.6471	0.6418	0.5414	0.6041	0.6167	0.5525	0.5978		0.6437	0.6206	0.6099	0.6648	0.5562	0.5664	0.5888	0.6098	0.5438	0.4823
	TR 44	-0.928989	-0.939222	-0.260458						Basis set 7	0.4206	0.3501	0.3372	0.3969	0.3763	0.4076	0.3667	0.4647	0.398	0.4314		0.3822	0.3886	0.391	0.4118	0.4188	0.4301	0.356	0.2646	0.3028	0.2439		0.3483	0.3494	0.3678	0.3912	0.3619	0.3266	0.4842	0.2396	0.3773	0.4268
	TR 45	-0.876106	0.216665	-0.261501						Basis set 8	0	0	0	0	0	0	0.1094	0	0	0.1851		0	0	0	0	0	0	0	0.0057	0	0.1961		0	0	0	0	0	0	0.2371	0.0484	0.0961	0.1686
	TR 46	-0.810092	-1.47244	-0.774114
	TR 47	-0.769168	-0.854985	-1.19999					6	Basis set 1	0.0224	0.3486	0.2622	0.099	0	0	0	0	0	0		0.446	0.5076	0.4107	0.2658	0.1194	0	0	0	0	0		0.4361	0.2628	0.1093	0	0	0	0	0	0	0
	TR 48	-0.751027	0.0061644	-0.405721						Basis set 2	0.366	0.5337	0.5268	0.4554	0.4639	0.348	0.2937	0.1479	0.3837	0.3149		0.6308	0.6648	0.5717	0.4938	0.3674	0.4194	0.282	0.3326	0.3053	0.2178		0.6414	0.4866	0.3967	0.2412	0.267	0.2766	0.2648	0.2103	0.2053	0.3593
	TR 49	-0.741012	-0.608433	0.000620481						Basis set 3	0.6883	0.7206	0.684	0.6839	0.766	0.7446	0.6999	0.6248	0.6051	0.5764		0.7895	0.7396	0.762	0.7011	0.6638	0.6457	0.6336	0.6634	0.5197	0.568		0.7993	0.6958	0.5695	0.5226	0.6071	0.651	0.5484	0.53	0.5234	0.5045
	TR 50	-0.634829	-0.082334	-0.928856						Basis set 4	0.7686	0.7319	0.7516	0.7516	0.838	0.7541	0.6627	0.7072	0.7758	0.7894		0.83	0.7885	0.7937	0.7135	0.6248	0.6843	0.6333	0.6843	0.6982	0.7376		0.8454	0.7621	0.6913	0.631	0.6776	0.6463	0.6393	0.6303	0.7323	0.5888
	TR 51	0.66276	1.61498	0.494442						Basis set 5	0.8934	0.856	0.825	0.8257	0.8558	0.8134	0.8137	0.829	0.8387	0.8984		0.8639	0.8221	0.8426	0.7447	0.7475	0.8348	0.8174	0.9387	0.8489	0.8911		0.8556	0.8178	0.7476	0.7845	0.8332	0.8288	0.8393	0.7772	0.8949	0.8698
	TR 52	1.7891	0.898729	0.0979991						Basis set 6	1	1	1	1	1	1	1	1	1	1		1	1	1	1	1	1	1	1	1	1		1	1	1	1	1	1	1	1	1	1
	TR 53	0.480545	-0.466734	-0.157578						Basis set 7	0.4729	0.4937	0.5376	0.477	0.568	0.6803	0.5757	0.4198	0.7961	0.7045		0.5693	0.5072	0.5079	0.5577	0.5251	0.7254	0.6934	0.68	0.6746	0.6245		0.4393	0.4428	0.4637	0.4298	0.571	0.6142	0.5663	0.532	0.7543	0.6062
	TR 54	-0.391051	0.766531	0.963596						Basis set 8	0	0	0	0	0.0359	0.2677	0.3853	0.2674	0.6302	0.3437		0	0	0	0	0	0.3359	0.401	0.4593	0.4727	0.14		0	0	0	0.0206	0.1975	0.2767	0.3199	0.2539	0.598	0.151
	TR 55	0.0986489	-0.275841	2.45482
	TR 56	0.837715	0.756014	1.02433					7	Basis set 1	0	0	0	0	0	0	0	0	0	0		0	0	0	0	0	0	0	0	0	0		0	0	0	0	0	0	0	0	0	0
	TR 57	-0.053508	-0.480672	0.720515						Basis set 2	0.2999	0.3094	0.3136	0.3146	0.3258	0.3781	0.3104	0.206	0.2409	0.2811		0.2927	0.297	0.3263	0.3397	0.3417	0.3163	0.308	0.2728	0.3004	0.2954		0.2722	0.222	0.2115	0.2131	0.3175	0.2398	0.2734	0.3195	0.3125	0.1083
	TR 58	-0.0661631	-1.17064	0.0601066						Basis set 3	0.6301	0.622	0.6292	0.6847	0.6701	0.7697	0.7007	0.5489	0.5145	0.6637		0.6078	0.5475	0.5671	0.6236	0.6612	0.6565	0.6196	0.5985	0.5866	0.5551		0.5758	0.5451	0.4885	0.4992	0.5652	0.5002	0.5249	0.531	0.6011	0.3552
	TR 59	0.387789	-0.42826	0.236214						Basis set 4	0.7019	0.6211	0.6825	0.6806	0.7342	0.8244	0.7609	0.6341	0.5598	0.6354		0.6691	0.5652	0.5932	0.644	0.6905	0.691	0.7183	0.6537	0.6134	0.5314		0.6168	0.5524	0.5722	0.5536	0.5927	0.5465	0.6594	0.558	0.5324	0.4204
	TR 60	-0.263722	0.681816	0.635506						Basis set 5	0.8389	0.795	0.7498	0.8503	0.8666	0.9609	0.9364	0.8513	0.7829	0.7243		0.7572	0.6932	0.6715	0.7779	0.7976	0.8292	0.9047	0.8356	0.8025	0.8409		0.7321	0.7456	0.6502	0.6991	0.7483	0.7121	0.7107	0.7078	0.8012	0.6402
	TR 61	-0.728257	-0.831304	-0.584467						Basis set 6	0.835	0.7063	0.6805	0.8598	0.8118	0.9273	0.7887	0.8387	0.8063	0.7161		0.7075	0.648	0.6459	0.7785	0.7762	0.7709	0.8271	0.8704	0.7174	0.8048		0.6915	0.6806	0.6698	0.6805	0.7464	0.7951	0.8127	0.6798	0.8442	0.6882
	TR 62	-0.825812	-0.715742	-1.56524						Basis set 7	1	1	1	1	1	1	1	1	1	1		1	1	1	1	1	1	1	1	1	1		1	1	1	1	1	1	1	1	1	1
	TR 63	-0.0972601	0.097987	0.495342						Basis set 8	0.3995	0.2668	0.3064	0.5198	0.5124	0.6192	0.7633	0.737	0.7284	0.6984		0.0474	0.0206	0.1596	0.356	0.4526	0.4973	0.5904	0.7393	0.6809	0.7308		0.0353	0.1796	0.2621	0.3753	0.5345	0.6191	0.6074	0.6437	0.6227	0.6576
	TR 64	0.795969	1.31986	-0.580814
	TR 65	0.952876	0.720997	0.567266					8	Basis set 1	0	0	0	0	0	0	0	0	0	0		0	0	0	0	0	0	0	0	0	0		0	0	0	0	0	0	0	0	0	0
	TR 66	2.12656	1.24757	-0.576285						Basis set 2	0.2882	0.3004	0.289	0.3552	0.3423	0.299	0.2232	0.2616	0.2014	0.1728		0.2589	0.3169	0.2831	0.2939	0.305	0.2035	0.2092	0.1944	0.1584	0.1522		0.296	0.2473	0.2423	0.2737	0.323	0.2417	0.1761	0.1434	0.1873	0.2256
	TR 67	2.76447	1.27789	-0.947263						Basis set 3	0.6034	0.6502	0.6614	0.7288	0.7143	0.6543	0.5992	0.5457	0.4634	0.4996		0.5586	0.6159	0.6197	0.5876	0.554	0.5252	0.5048	0.512	0.3891	0.4895		0.5416	0.4939	0.5205	0.5263	0.5502	0.4748	0.5428	0.3867	0.4312	0.4633
	TR 68	2.48519	2.07591	-1.1311						Basis set 4	0.7111	0.7729	0.7425	0.7884	0.767	0.6905	0.6897	0.6378	0.5294	0.6575		0.6585	0.6739	0.6974	0.6939	0.695	0.5761	0.6824	0.5958	0.5577	0.712		0.6649	0.6291	0.6348	0.6531	0.6381	0.685	0.6234	0.51	0.5378	0.5661
	TR 69	2.06011	-0.0614613	0.565311						Basis set 5	0.8257	0.833	0.7816	0.911	0.9275	0.8304	0.8224	0.7742	0.824	0.7379		0.7891	0.7437	0.7818	0.7501	0.7592	0.7156	0.707	0.7499	0.7635	0.7041		0.8229	0.7592	0.7292	0.7815	0.761	0.7349	0.7277	0.6627	0.6629	0.7455
	TR 70	0.0993368	-0.784533	2.0916						Basis set 6	0.8631	0.843	0.7763	0.8931	0.9028	0.8604	0.7812	0.8622	0.8381	0.8208		0.7945	0.802	0.776	0.7506	0.7998	0.7647	0.7101	0.7719	0.7095	0.6719		0.7743	0.7144	0.7433	0.7775	0.741	0.7535	0.8095	0.7472	0.6947	0.74
	TR 71	-0.949433	-0.189107	0.171054						Basis set 7	0.853	0.8085	0.7688	0.889	0.9254	0.8741	0.8158	0.8651	0.892	0.9026		0.7447	0.7544	0.7862	0.739	0.8068	0.7944	0.8446	0.8197	0.7966	0.7997		0.7131	0.667	0.6968	0.7535	0.6914	0.7421	0.7574	0.7575	0.7721	0.8003
	TR 72	-1.18379	-0.550707	0.446515						Basis set 8	1	1	1	1	1	1	1	1	1	1		1	1	1	1	1	1	1	1	1	1		1	1	1	1	1	1	1	1	1	1
	TR 73	-1.07286	-1.66404	0.0997981
	TR 74	-0.526435	-0.0346892	0.245395
	TR 75	0.62177	0.711309	2.57012
	TR 76	1.64541	0.276319	-0.575088
	TR 77	1.33675	0.831243	0.0360165
	TR 78	-0.0423347	1.03473	-0.638331
	TR 79	-0.800926	-0.935575	0.717018
	TR 80	-1.00325	-1.66479	0.222059
	TR 81	-0.959109	-0.594494	-0.375123
	TR 82	-0.859167	-1.02178	0.739989
	TR 83	0.314212	-0.0727086	-0.944486
	TR 84	1.54238	1.30589	0.344788
	TR 85	0.513766	0.274816	0.322224
	TR 86	-0.341957	-0.54137	1.65272
	TR 87	-0.804677	-1.3097	0.5354
	TR 88	-0.850237	-1.19516	0.00838156
	TR 89	-0.640662	-1.1908	-1.39031
	TR 90	0.387393	-0.192326	-1.41754
	TR 91	2.23303	2.71483	0.902957
	TR 92	3.08649	2.19059	-0.342437
	TR 93	3.21771	1.80002	0.145314
	TR 94	2.12556	1.33706	-0.616551
	TR 95	1.06845	0.86493	0.360067
	TR 96	1.13314	0.930811	0.41456
	TR 97	-0.207037	0.0351015	1.84318
	TR 98	-0.856599	0.1195	1.85165
	TR 99	-0.895422	-0.89751	1.06635
	TR 100	-0.428391	-0.0925772	1.1377
	TR 101	0.076804	-0.416017	-1.13841
	TR 102	0.191818	-1.19285	1.39991
	TR 103	1.58137	0.654838	-0.747317
	TR 104	2.04829	2.35083	-1.37875
	TR 105	0.702652	0.198276	3.40578
	TR 106	0.882276	1.27248	0.482437
	TR 107	1.75096	1.58218	-0.441932
	TR 108	1.78248	0.776189	0.254405
	TR 109	1.04195	1.99811	0.241007
	TR 110	0.199312	0.698542	-2.05593
	TR 111	0.405787	0.861195	-0.635261
	TR 112	0.103778	-0.598292	0.619638
	TR 113	-0.5418	-0.862697	0.0428086
	TR 114	-0.869321	-0.195851	-1.74572
	TR 115	-0.250571	0.613244	-0.471592
	TR 116	0.532527	0.307409	-0.037955
	TR 117	0.69505	1.61959	0.217899
	TR 118	0.978442	0.545221	-1.57123
	TR 119	-0.0827692	0.396556	0.317308
	TR 120	-0.700201	-0.523032	1.56942
	TR 121	-0.843606	0.130824	-1.67057
	TR 122	-0.881199	-0.876092	0.42435
	TR 123	-0.727237	-0.565686	1.37509
	TR 124	-0.518159	-1.44091	0.401479
	TR 125	0.278722	0.359065	0.699435
	TR 126	1.55021	1.09009	-0.268551
	TR 127	1.10467	1.08514	-0.0151312
	TR 128	-0.14458	0.0916649	-1.1355
	TR 129	0.0481339	-0.470821	-0.058492
	TR 130	1.54761	1.48475	-0.348969
	TR 131	1.49536	2.79212	-0.463273
	TR 132	0.0604032	-0.443112	1.56349
	TR 133	-0.748171	0.0851034	-0.136164
	TR 134	-0.978684	-1.11644	0.611754
	TR 135	-0.945561	-1.32184	0.352115
	TR 136	0.287771	-0.618439	-0.956705
	TR 137	2.66276	2.19335	-1.61529
	TR 138	3.78523	2.59397	-1.02812
	TR 139	2.8361	2.51895	0.64015
	TR 140	0.362733	0.0772371	-0.211644
	TR 141	-0.93329	-1.49764	0.750304
	TR 142	-0.0490138	-0.212753	-0.33553
	TR 143	1.61099	1.01918	-1.1376
	TR 144	1.00601	1.07523	0.265521
	TR 145	-0.00825315	-0.883277	1.19873
	TR 146	-0.738292	-1.824	0.260001
	TR 147	-0.98703	-0.406613	-0.232021
	TR 148	-0.96677	-1.24544	-0.472688
	TR 149	-0.862971	-0.97651	1.28303
	TR 150	-0.776248	-0.197913	0.926459
	TR 151	-0.384145	-0.294522	-0.421503
	TR 152	0.0108458	0.0793433	-1.3278
	TR 153	-0.372801	0.518202	-0.920257
	TR 154	-0.559445	0.307626	0.348635
	TR 155	-0.552327	-0.420796	-1.12377
	TR 156	-0.676907	-0.8763	-0.407634
	TR 157	-0.692324	-1.34401	-0.13595
	TR 158	-0.641741	-0.267022	-0.685864
	TR 159	-0.6085	1.13471	-0.64596
	TR 160	-0.634891	0.242547	-0.237334
	TR 161	-0.713739	-0.37941	-0.580757
	TR 162	0.208702	-0.655818	-1.30309
	TR 163	1.1966	-0.0621925	0.946674
	TR 164	0.176119	-0.286302	-0.869744
	TR 165	-0.476659	-2.95434	1.08214
	TR 166	-0.55331	-0.135823	-0.349879
	TR 167	-0.589909	0.409188	-0.316959
	TR 168	-0.7097	-0.455576	1.32723
	TR 169	-0.77129	-0.800223	0.252118
	TR 170	-0.77478	0.35709	-0.433574
	TR 171	-0.772709	-0.870689	-0.872109
	TR 172	-0.762815	-0.968533	-0.55109
	TR 173	-0.741788	0.0851488	0.398584
	TR 174	-0.697468	-0.519666	0.8652
	TR 175	-0.678801	-0.948585	0.0415384
	TR 176	-0.715451	0.0566353	-0.521098
	TR 177	-0.73989	-0.884644	0.332173
	TR 178	-0.748164	0.469907	0.678217
	TR 179	-0.730715	-0.980902	-0.449054
	TR 180	-0.341536	-0.687779	1.5177
	TR 181	0.02204	-0.460779	-0.312004
	TR 182	0.521663	0.564047	1.044
	TR 183	1.34814	1.78958	1.20176
	TR 184	0.646604	0.656801	0.187371
	TR 185	0.0855127	0.550017	-0.0165705
	TR 186	-0.319286	0.604172	0.929971
	TR 187	-0.734228	-0.637438	-1.87718
	TR 188	-0.87692	0.00750366	0.00632675
	TR 189	-0.87378	-0.731126	0.0432222
	TR 190	-0.82875	0.835533	0.354141
	TR 191	-0.716379	-0.356847	-0.926112
	TR 192	-0.618228	-0.845323	-1.45869
	TR 193	-0.681121	-0.442856	-2.73407
	TR 194	-0.732918	-1.05388	0.549502
	TR 195	-0.752203	-1.61341	1.09806
	TR 196	-0.754647	-0.321481	-0.474945
	TR 197	-0.750308	-0.3992	2.44268
	TR 198	-0.734446	-0.0975268	-0.676016
	TR 199	-0.720337	-1.12254	-1.36707
	TR 200	0.230589	-0.438601	-0.0646251

[truncated: 5 more sheets: Supplementary Figure 5, Supplementary Figure 6, Supplementary Figure 7, Supplementary Figure 8, Supplementary Figure 9]
